# Supplementary material for: Identifying Novel Osteoarthritis-Associated Genes in Human Cartilage Using a Systematic Meta-Analysis and a Multi-Source Integrated Network
Source: Int J Mol Sci. 2022 Apr 15;23(8):4395. doi: 10.3390/ijms23084395 (PMC9030814; doi:10.3390/ijms23084395)
Supplement: Supplementary file 1 [file ijms-23-04395-s001.zip]

Archive with 2 entries (2 files):
- ijms-1670265-Supplementary tables.xlsx
- ijms-1670265-supplementary-english.pdf
