# Supplementary material for: Identifying Novel Osteoarthritis-Associated Genes in Human Cartilage Using a Systematic Meta-Analysis and a Multi-Source Integrated Network
Source: Int J Mol Sci. 2022 Apr 15;23(8):4395. doi: 10.3390/ijms23084395 (PMC9030814; doi:10.3390/ijms23084395)
Supplement: Supplementary file 1 [file ijms-23-04395-s001.zip › ijms-1670265-Supplementary tables.xlsx]

## Sheet: Table S1
Table S1: All mRNAs identified from the meta-analysis as being significantly dysregulated in OA cartilage vs controls
mRNA	Summed z score	p value
DDIT4	-10.6391	9.8e-27
GADD45A	-9.67143	1.99e-22
TXNIP	-9.15984	2.6e-20
RPL23AP1	-8.60848	3.7e-18
C10orf10	-8.30256	5.09e-17
ANG	8.0702	3.51e-16
APOD	-7.769	3.96e-15
GPX3	-7.67385	8.35e-15
CEBPD	-7.44872	4.71e-14
DLX5	-7.35192	9.77e-14
HOXA5	-7.31914	1.25e-13
GDF15	-7.2776	1.7e-13
PDK4	-7.26108	1.92e-13
CISH	-7.15004	4.34e-13
SCNN1A	6.87238	3.16e-12
RND1	-6.8692	3.23e-12
CSNK2A2	-6.80314	5.12e-12
KLF15	-6.74655	7.57e-12
DCXR	-6.74063	7.89e-12
HSD17B14	-6.66212	1.35e-11
BTG2	-6.61495	1.86e-11
ADM	-6.48827	4.34e-11
HIST1H1C	-6.2655	1.86e-10
CRTAP	-6.25436	2e-10
G0S2	-6.21702	2.53e-10
CNN2	-6.19115	2.99e-10
PIM1	-6.18537	3.1e-10
CDKN1A	-6.08001	6.01e-10
TIMP4	-5.82067	2.93e-09
SRCIN1	5.74629	4.56e-09
ACPP	-5.65307	7.88e-09
SOD2	-5.59031	1.13e-08
MMP3	-5.56728	1.29e-08
C16orf13	-5.36782	3.98e-08
GNMT	-5.36139	4.13e-08
PQBP1	-5.33163	4.87e-08
UQCR10	-5.31154	5.44e-08
HSD11B1	-5.30603	5.6e-08
SERPINA1	5.1948	1.02e-07
PLIN5	-5.14696	1.32e-07
MFAP1	-5.05456	2.16e-07
CALCA	-5.0493	2.22e-07
SDC4	-4.97563	3.25e-07
CHI3L1	-4.95393	3.64e-07
HNRNPH3	-4.92159	4.29e-07
GCH1	-4.75386	9.98e-07
AGTRAP	-4.63552	1.78e-06
CEACAM4	-4.59482	2.17e-06
U2AF1L4	-4.57771	2.35e-06
ANXA11	-4.56254	2.53e-06
BEX2	-4.49382	3.5e-06
LIF	-4.45303	4.23e-06
ASL	-4.4096	5.18e-06
RXR	-4.37025	6.21e-06
MRPL24	-4.36967	6.22e-06
NSFL1C	-4.34009	7.12e-06
ERR?	-4.31882	7.84e-06
HNRNPAB	-4.25129	1.06e-05
ACAN	-4.24083	1.11e-05
ATP6V1E1	-4.22325	1.2e-05
ATP5H	-4.21985	1.22e-05
CYB561D1	4.19174	1.38e-05
AKR7L	-4.14423	1.7e-05
PDHA1	-4.14306	1.71e-05
IDH3B	-4.14165	1.72e-05
ANAPC11	-4.13996	1.74e-05
HYI	-4.12423	1.86e-05
RAB37	-4.10457	2.03e-05
RPL5	-4.10023	2.06e-05
ID1	-4.07927	2.26e-05
TGIF1	-4.04082	2.66e-05
UBB	-4.03702	2.71e-05
RALY	-4.03557	2.72e-05
CD151	-3.99439	3.24e-05
COPE	-3.95766	3.78e-05
RNF39	-3.9466	3.96e-05
ZNF44	-3.93735	4.12e-05
FOXA2	-3.92743	4.29e-05
BAT3	-3.90245	4.76e-05
MYL12B	-3.88208	5.18e-05
PARK7	-3.87301	5.38e-05
DHPS	-3.85971	5.68e-05
ACAA1	-3.85572	5.77e-05
C8orf40	-3.81711	6.75e-05
SFTPA1	-3.81501	6.81e-05
SLC41A3	-3.81301	6.86e-05
BACE2	-3.74806	8.91e-05
GSTK1	-3.73705	9.31e-05
HIST1H1E	-3.72665	9.7e-05
HAX1	-3.72202	9.88e-05
UTY	-3.69193	0.00011128
NPM1	-3.68749	0.000113238
BOD1	-3.68468	0.000114494
RAMP1	-3.68449	0.000114582
PRLR	-3.67768	0.000117681
CASP8AP2	-3.6758	0.000118554
VGLL4	-3.67389	0.000119441
UBL5	-3.66645	0.000122971
SMTN	-3.65534	0.000128419
DBI	3.64761	0.000132348
FUT3	-3.64516	0.000133611
STAG2	-3.64037	0.000136122
KLF6	-3.63299	0.000140079
DMKN	-3.63156	0.000140857
STAG3L1	-3.61724	0.00014888
RAB34	-3.59222	0.000163938
UBE2D2	-3.55191	0.000191222
PRMT1	-3.53785	0.000201696
C1orf43	-3.53758	0.000201905
PKD1	-3.51307	0.000221477
SENP8	-3.46237	0.000267718
ROBLD3	-3.46206	0.000268029
SPINT2	-3.45941	0.000270679
HNRNPD	-3.45588	0.000274245
LDHA	-3.45379	0.000276381
EEF1D	-3.45277	0.000277432
NME1-NME2	-3.43355	0.000297866
WIPI2	-3.41958	0.000313586
TPM2	-3.41498	0.000318928
C6orf48	-3.40659	0.000328902
CCDC43	-3.39146	0.000347609
PARL	-3.38979	0.000349731
ASB3	-3.37807	0.000364987
GCOM1	-3.37641	0.000367186
ARTN	-3.37534	0.00036862
COQ6	-3.36578	0.00038164
MAPK8	-3.36151	0.000387581
PCID2	-3.35772	0.000392937
LXR?	-3.34821	0.000406675
PPAR?	-3.34821	0.000406675
TATDN3	-3.31795	0.000453403
PDP1	-3.30741	0.000470813
PCBP2	-3.30235	0.000479392
PER1	-3.29816	0.000486609
CES2	-3.28805	0.000504415
PFDN5	-3.28039	0.000518323
LDB1	-3.27173	0.000534459
DEK	-3.25727	0.00056245
CTH	-3.25655	0.000563882
RTN4	-3.25367	0.00056963
SLC25A11	-3.20202	0.000682338
IFI6	-3.19836	0.000691067
HSPA5	-3.19511	0.000698888
TNFSF13	-3.1739	0.000752024
SPG21	-3.16166	0.000784375
TMEM91	-3.15936	0.000790587
CLDND1	-3.14946	0.000817865
ANAPC5	-3.14837	0.000820913
C21orf33	-3.13276	0.000865856
WWP2	-3.13221	0.00086749
ZNF37A	-3.12613	0.000885604
ITM2C	-3.08679	0.00101164
EXOC7	-3.08576	0.00101517
TRPV4	-3.05609	0.0011212
C5orf45	-3.04825	0.00115087
ST13	-3.04577	0.00116043
AP2S1	-3.04438	0.00116582
CCND3	-3.02677	0.00123589
NEK6	-3.0242	0.00124647
PSMA3	-3.02414	0.00124672
PKM2	-3.01899	0.00126808
MLL5	-3.0171	0.00127603
KDM4C	-3.00773	0.00131602
TM2D2	-3.00442	0.00133044
PPM1M	-3.00386	0.00133289
SYF2	-3.00129	0.0013442
TSPAN4	-3.00066	0.001347
CAST	-2.9963	0.00136638
CIDEA	-2.98355	0.00142463
TMEM14C	-2.97946	0.0014438
PILRB	-2.94492	0.00161517
MYL6	-2.92142	0.0017422
C22orf39	-2.92118	0.00174354
LGALS3	-2.91351	0.00178693
HLA-F	-2.89416	0.00190086
SLC3A2	-2.88873	0.00193403
ERGIC3	-2.88615	0.00194991
CD99	-2.88159	0.00197835
CMPK1	-2.87558	0.00201643
HSPA8	-2.87467	0.00202228
ADAD2	-2.87462	0.00202254
WDR45	-2.86484	0.00208608
TMEM14B	-2.85527	0.00214999
BMAL1	-2.85207	0.00217176
AMZ2	-2.83819	0.00226849
MYD88	-2.82847	0.00233858
IMPDH2	-2.8256	0.00235962
RHCE	-2.82461	0.00236689
RAD51L1	-2.82124	0.00239194
API5	-2.81775	0.00241808
ARMCX6	-2.81098	0.00246952
ABCC1	-2.79286	0.00261225
HIST1H3D	-2.762	0.00287238
ZNF669	-2.7553	0.00293189
S1PR1	-2.74484	0.00302701
DYNC1I1	-2.74414	0.00303351
SSFA2	-2.71107	0.00335337
ZNF83	-2.709	0.00337432
HIST2H2AB	-2.69896	0.0034778
KLC1	-2.67624	0.00372262
TBRG4	-2.64883	0.00403854
ATXN10	-2.63215	0.00424234
NM_019102	-2.61925	0.00440612
C20orf24	-2.61788	0.00442385
ZNF207	-2.57549	0.00500485
LHPP	-2.52584	0.00577103
C16orf92	-2.47449	0.00667135

## Sheet: Table S2
Table S2: miRNAs that were found via the meta-analysis to be differentially expressed in 2 or more independent studies
miRNA	Summed z score	p value
miR-107a	-2.8689	0.00205951
miR-127-5p	-2.65717	0.00393998
miR-138-5p	-3.19872	0.000690193
miR-140-3p	2.99392	0.0013771
miR-145	-3.28105	0.00051711
miR-146a	-2.31778	0.0102305
miR-17-5p	-2.65381	0.00397939
miR-203a	-3.4584	0.000271697
miR-216a-5p	-2.32617	0.0100046
miR-221-3p	-2.32617	0.0100046
miR-26b	3.05897	0.0011105
miR-27a-3pa	-2.30763	0.0105098
miR-29a	-2.31301	0.010361
miR-30a-3p	-2.09265	0.0181904
miR-337-3p	-2.81276	0.00245591
miR-338-3p	-2.90945	0.00181033
miR-373	-2.24382	0.0124218
miR-378f	-2.30456	0.0105956
miR-378i	-2.30456	0.0105956
miR-424-5p	-2.55269	0.00534473
miR-4428	-3.48739	0.000243882
miR-4716-3p	3.62477	0.000144608
miR-542-5p	-2.32617	0.0100046
miR-675-5p	-2.09265	0.0181904
miR-6795-5p	-2.61531	0.00445736
miR-6830-5p	-2.18598	0.0144086
miR-6833-5p	-2.56784	0.00511666

## Sheet: Table S3
Table S3: All canonical pathways identified by IPA as being enriched in the list of significant miRNA target genes identified from the meta-analysis
© 2000-2020 QIAGEN. All rights reserved.
Ingenuity Canonical Pathways	-log(p-value)	Ratio	Molecules
Molecular Mechanisms of Cancer	13.6	0.346	ABL1,ADCY6,AKT1,AKT3,APC,ARHGEF12,AURKA,BAK1,BBC3,BCL2,BCL2L1,BCL2L11,BID,BMP2,BMP7,BMPR2,BRCA1,CAMK2A,CAMK2G,CBL,CCND2,CDK12,CDK13,CDK15,CDK17,CDK19,CDK6,CDK8,CDK9,CDKN2B,CDKN2D,CHEK2,CREBBP,CRK,CTNNB1,DHH,E2F3,E2F7,EP300,FASLG,FOS,FZD2,FZD3,FZD4,FZD5,FZD6,GAB1,GAB2,GLI1,GNA11,GNA12,GNA13,GNAQ,GSK3B,HIF1A,HIPK2,ITGA5,JAK1,KRAS,LEF1,LRP1,LRP6,MAP2K1,MAP2K6,MAPK1,MAPK8,MAPK9,MRAS,NCSTN,NF1,NFKBIE,…
Synaptogenesis Signaling Pathway	13.2	0.365	ACTR3,ADCY6,AKT1,AKT3,AP1B1,AP2B1,AP2M1,ARPC3,ARPC4,ATF2,CACNA1B,CACNA2D1,CACNB4,CALM1 (includes others),CAMK2A,CAMK2G,CDH11,CDH2,CDH20,CDH4,CDH6,CDH8,CLASP2,CNTNAP2,CREB1,CREB3L4,CREBBP,CRK,CRKL,CTNNB1,DLG4,DNAJC5,EFNA4,EFNA5,EFNB2,EIF4EBP2,EPHA2,EPHA5,EPHA7,EPHB2,EPHB3,FARP1,GOSR1,GRIA1,GRIA4,GRIN2A,GRIN2B,GRIN3A,GRM2,GRM4,GRM8,GSK3B,HSPA8,ITPR1,ITSN1,KRAS,LRP1,MAP1B,MAPK1,MARCKS,MRAS,MTOR,NECT…
Role of NFAT in Cardiac Hypertrophy	11.1	0.384	ADCY6,AKT1,AKT3,CACNA1B,CACNA1C,CACNA1E,CACNA1G,CACNA1I,CACNA2D1,CACNB4,CACNG4,CACNG6,CACNG8,CALM1 (includes others),CAMK2A,CAMK2G,CSNK1A1,EP300,GATA4,GNAQ,GNG12,GNG2,GNG4,GNG7,GSK3B,HDAC2,HDAC4,HDAC7,IGF1,IGF1R,IL11,IL6,IL6ST,ITPR1,KRAS,LIF,MAP2K1,MAP2K6,MAP3K1,MAPK1,MAPK8,MAPK9,MEF2C,MRAS,NKX2-5,NRAS,PIK3C2A,PIK3CA,PIK3CB,PIK3R1,PIK3R3,PLCB1,PLCG1,PLCH2,PLCL1,PLCZ1,PPP3CB,PPP3R1,PRKACA,PRKAG2,P…
Axonal Guidance Signaling	11	0.313	ABL1,ABLIM1,ACTR3,ADAM10,ADAM12,ADAM17,ADAM19,ADAM23,ADAM7,ADAM9,ADAMTS18,ADAMTS19,ADAMTS5,AKT1,AKT3,ARHGEF12,ARPC3,ARPC4,BMP2,BMP7,CFL2,CRK,CRKL,CXCR4,DPYSL2,EFNA4,EFNA5,EFNB2,EIF4E,EPHA2,EPHA5,EPHA7,EPHB2,EPHB3,ERBB2,FES,FZD2,FZD3,FZD4,FZD5,FZD6,GIT1,GLI1,GLI3,GNA11,GNA12,GNA13,GNAQ,GNG12,GNG2,GNG4,GNG7,GSK3B,HHIP,IGF1,ITGA5,ITSN1,KCNJ12,KRAS,LIMK2,LINGO1,LNPEP,MAP2K1,MAPK1,MET,MME,MMP14,MMP15,…
TGF-β Signaling	10.3	0.479	ACVR1B,ACVR1C,ACVR2A,ACVR2B,BCL2,BMP2,BMP7,BMPR2,CREBBP,EP300,FOS,FOXH1,HNF4A,HOXC9,INHBA,INHBB,KRAS,MAP2K1,MAP2K6,MAPK1,MAPK8,MAPK9,MRAS,NKX2-5,NRAS,PIAS4,PITX2,RALA,RAP1A,RAP1B,RAP2B,RASD2,RUNX3,SMAD1,SMAD2,SMAD3,SMAD4,SMAD7,SMAD9,SMURF1,SMURF2,SOS1,TGFB2,TGFBR1,TRAF6,ZNF423
Estrogen Receptor Signaling	10.3	0.336	ADCY6,AKT1,AKT3,ATF2,ATP5F1A,BCL2,CACNA1C,CACNA1E,CARM1,CDK8,CFL2,CREB1,CREB3L4,CREBBP,CTBP2,DDX5,DLG4,EGFR,EIF4E,EP300,ESR1,ESR2,FOS,FOXG1,FOXO3,FOXO4,GNA11,GNA12,GNA13,GNAQ,GNG2,GNG7,GSK3B,HIF1A,HSP90B1,IGF1,IGF1R,JAK1,KRAS,LIMK2,MAP2K1,MAPK1,MED12L,MED13,MED13L,MMP14,MMP15,MMP16,MPRIP,MRAS,MTOR,NCOA1,NCOR1,NRAS,NRIP1,PAK1,PDGFC,PGF,PGR,PIK3C2A,PIK3CA,PIK3CB,PIK3R1,PIK3R3,PLCB1,PLCG1,PLCH2,PLCL…
Ovarian Cancer Signaling	9.41	0.413	ABL1,AKT1,AKT3,APC,ARRB1,BCL2,BRCA1,CTNNB1,EDNRA,EGFR,FGF9,FZD2,FZD3,FZD4,FZD5,FZD6,GSK3B,KRAS,LEF1,MAP2K1,MAPK1,MRAS,MSH2,MTOR,NRAS,PA2G4,PDGFC,PGF,PIK3C2A,PIK3CA,PIK3CB,PIK3R1,PIK3R3,PRKACA,PRKAG2,PRKAR1A,PRKAR2A,PTEN,PTGS2,RAD51,RALA,RAP1A,RAP1B,RAP2B,RASD2,RB1,SRC,TCF4,TCF7L2,TP53,VEGFA,WNT1,WNT2B,WNT5A,WNT7A,WNT9A,WNT9B
Factors Promoting Cardiogenesis in Vertebrates	9.4	0.407	ACVR1B,ACVR1C,ACVR2A,ACVR2B,APC,ATF2,BMP2,BMP7,BMPR2,CAMK2A,CAMK2G,CREB1,CREB3L4,CREBBP,CTNNB1,FZD2,FZD3,FZD4,FZD5,FZD6,GATA4,GSK3B,LEF1,LRP1,LRP6,MAPK8,MAPK9,MEF2C,MYOCD,NKX2-5,NOG,PLCB1,PLCG1,PLCH2,PLCL1,PLCZ1,PRKCA,PRKCB,PRKCD,PRKCE,PRKCQ,PRKD1,ROCK1,SCN5A,SMAD1,SMAD2,SMAD4,SMAD9,TCF4,TCF7L2,TGFB2,TGFBR1,TGFBR3,WNT1,WNT2B,WNT5A,WNT7A,WNT9A,WNT9B
Glioma Signaling	9.15	0.44	ABL1,AKT1,AKT3,CALM1 (includes others),CAMK2A,CAMK2G,CDK6,CDKN2B,CDKN2D,E2F3,E2F7,EGFR,IDH2,IGF1,IGF1R,KRAS,MAP2K1,MAPK1,MRAS,MTOR,NRAS,PA2G4,PDGFA,PDGFC,PDGFRA,PDGFRB,PIK3C2A,PIK3CA,PIK3CB,PIK3R1,PIK3R3,PLCG1,PRKCA,PRKCB,PRKCD,PRKCE,PRKCQ,PRKD1,PTEN,RALA,RAP1A,RAP1B,RAP2B,RASD2,RB1,SHC1,SOS1,TP53
Glioblastoma Multiforme Signaling	9.03	0.389	AKT1,AKT3,APC,CDK6,CTNNB1,E2F3,E2F7,EGFR,FZD2,FZD3,FZD4,FZD5,FZD6,GSK3B,IGF1,IGF1R,ITPR1,KRAS,LEF1,MAP2K1,MAPK1,MRAS,MTOR,NF1,NRAS,PDGFA,PDGFC,PDGFRA,PDGFRB,PIK3C2A,PIK3CA,PIK3CB,PIK3R1,PIK3R3,PLCB1,PLCG1,PLCH2,PLCL1,PLCZ1,PRKCD,PTEN,RALA,RAP1A,RAP1B,RAP2B,RASD2,RB1,RHOBTB2,RHOC,RHOQ,RHOU,RND2,SHC1,SOS1,SRC,TP53,TSC1,WNT1,WNT2B,WNT5A,WNT7A,WNT9A,WNT9B
Hepatic Fibrosis Signaling Pathway	8.93	0.316	ACVR1B,ACVR1C,ACVR2A,ACVR2B,AKT1,AKT3,ATF2,BCL2,BMPR2,CACNA1C,CACNA1E,CALM1 (includes others),CCN2,CNR1,COL10A1,COL1A2,CREB1,CREB3L4,CREBBP,CTNNB1,EDNRA,EZH2,FOS,FOXO4,FZD2,FZD3,FZD4,FZD5,FZD6,GLI1,GLI3,GSK3B,HIF1A,IL1F10,IL1RAPL1,IL33,ITGA5,ITGB3,JAK1,KLF9,KRAS,LEF1,LRP6,MAP2K1,MAP2K6,MAPK1,MAPK8,MAPK9,MRAS,MTOR,MYD88,MYLK3,NFKBIE,NRAS,PDCD4,PDGFA,PDGFC,PDGFRA,PDGFRB,PDK1,PGF,PIK3C2A,PIK3CA,PIK3…
IGF-1 Signaling	8.87	0.442	AKT1,AKT3,CCN2,CSNK2A1,FOS,FOXO3,GRB10,IGF1,IGF1R,IGFBP5,JAK1,KRAS,MAP2K1,MAPK1,MAPK8,MRAS,NRAS,PDPK1,PIK3C2A,PIK3CA,PIK3CB,PIK3R1,PIK3R3,PRKACA,PRKAG2,PRKAR1A,PRKAR2A,PTPN11,RALA,RAP1A,RAP1B,RAP2B,RASA1,RASD2,SHC1,SOCS2,SOCS3,SOCS4,SOCS5,SOCS6,SOCS7,SOS1,SRF,YWHAE,YWHAG,YWHAZ
ERK5 Signaling	8.86	0.5	AKT1,ATF2,CREB1,CREB3L4,CREBBP,EGFR,ELK4,FOS,FOXO3,GAB1,GNA12,GNA13,GNAQ,IL6ST,KRAS,LIF,MAP3K2,MAP3K3,MEF2C,MRAS,NRAS,PTPN11,RALA,RAP1A,RAP1B,RAP2B,RASD2,RPS6KA2,RPS6KA3,RPS6KA5,RPS6KA6,SRC,WNK1,YWHAE,YWHAG,YWHAZ
Regulation of the Epithelial-Mesenchymal Transition Pathway	8.64	0.366	ADAM17,AKT1,AKT3,APC,BCL9,CDH2,CTNNB1,EGFR,FGF11,FGF13,FGF5,FGF9,FGFR4,FRS2,FZD2,FZD3,FZD4,FZD5,FZD6,GAB1,GSK3B,HGF,HIF1A,HMGA2,JAG1,JAK1,KRAS,LEF1,LOX,MAP2K1,MAP2K6,MAPK1,MET,MRAS,NCSTN,NOTCH3,NRAS,PARD6B,PDGFRB,PIK3C2A,PIK3CA,PIK3CB,PIK3R1,PIK3R3,PSEN1,PTPN11,PYGO1,RALA,RAP1A,RAP1B,RAP2B,RASD2,SMAD2,SMAD3,SMAD4,SMURF1,SNAI1,SOS1,TCF4,TCF7L2,TGFB2,TGFBR1,WNT1,WNT2B,WNT5A,WNT7A,WNT9A,WNT9B,ZEB1,Z…
Synaptic Long Term Potentiation	8.63	0.413	ATF2,CACNA1C,CALM1 (includes others),CAMK2A,CAMK2G,CREB1,CREB3L4,CREBBP,EP300,GNA11,GNAQ,GRIA1,GRIA4,GRIN2A,GRIN2B,GRIN3A,GRM2,GRM4,GRM8,ITPR1,KRAS,MAP2K1,MAPK1,MRAS,NRAS,PLCB1,PLCG1,PLCH2,PLCL1,PLCZ1,PPP1CC,PPP1R10,PPP1R12A,PPP1R14C,PPP1R3D,PPP3CB,PPP3R1,PRKACA,PRKAG2,PRKAR1A,PRKAR2A,PRKCA,PRKCB,PRKCD,PRKCE,PRKCQ,PRKD1,RALA,RAP1A,RAP1B,RAP2B,RASD2
Role of NANOG in Mammalian Embryonic Stem Cell Pluripotency	8.42	0.419	AKT1,AKT3,APC,BMP2,BMP7,BMPR2,CTNNB1,FOXD3,FZD2,FZD3,FZD4,FZD5,FZD6,GAB1,GATA4,GATA6,GSK3B,IL6ST,JAK1,KRAS,LIF,LIFR,MAP2K1,MAPK1,MRAS,NRAS,PIK3C2A,PIK3CA,PIK3CB,PIK3R1,PIK3R3,RALA,RAP1A,RAP1B,RAP2B,RASD2,SHC1,SMAD1,SMAD4,SMAD9,SOS1,TP53,WNT1,WNT2B,WNT5A,WNT7A,WNT9A,WNT9B,ZFP42
CREB Signaling in Neurons	8.35	0.356	ADCY6,AKT1,AKT3,ATF2,CACNA1B,CACNA1C,CACNA1E,CACNA1G,CACNA1I,CACNA2D1,CACNB4,CACNG4,CACNG6,CACNG8,CALM1 (includes others),CAMK2A,CAMK2G,CREB1,CREB3L4,CREBBP,EP300,GNA11,GNA12,GNA13,GNAQ,GNG12,GNG2,GNG4,GNG7,GRIA1,GRIA4,GRID2,GRIK2,GRIN2A,GRIN2B,GRM2,GRM4,GRM8,ITPR1,KRAS,MAP2K1,MAPK1,MRAS,NRAS,PIK3C2A,PIK3CA,PIK3CB,PIK3R1,PIK3R3,PLCB1,PLCG1,PLCH2,PLCL1,PLCZ1,POLR2E,POLR2F,PRKACA,PRKAG2,PRKAR1A,PRK…
Cardiac Hypertrophy Signaling (Enhanced)	8.2	0.292	ACVR1B,ACVR1C,ACVR2A,ACVR2B,ADCY6,AKAP13,AKT1,AKT3,ATF2,ATF6,ATP2A2,BMPR2,CACNA1C,CACNA1E,CALM1 (includes others),CAMK2A,CAMK2G,CLCF1,CNTF,CTNNB1,EDA,EDNRA,EIF4E,EP300,FASLG,FGF11,FGF13,FGF5,FGF9,FGFR4,FZD2,FZD3,FZD4,FZD5,FZD6,GATA4,GDE1,GHR,GNA11,GNA12,GNA13,GNAQ,GNG2,GNG7,GSK3B,HAND2,HDAC2,HDAC4,HDAC7,IGF1,IGF1R,IL10RA,IL11,IL12B,IL17RD,IL17RE,IL1F10,IL33,IL5RA,IL6,IL6R,IL6ST,ITGA5,ITPR1,KRAS,L…
Mouse Embryonic Stem Cell Pluripotency	8.11	0.431	AKT1,AKT3,APC,BMPR2,CREBBP,CTNNB1,FOXD3,FZD2,FZD3,FZD4,FZD5,FZD6,GSK3B,ID3,ID4,IL6ST,JAK1,KRAS,LEF1,LIF,LIFR,MAP2K1,MAPK1,MRAS,NRAS,PIK3C2A,PIK3CA,PIK3CB,PIK3R1,PIK3R3,PTPN11,RALA,RAP1A,RAP1B,RAP2B,RASD2,SMAD1,SMAD4,SMAD9,SOS1,TCF4,TCF7L2,TP53,ZFP42
Opioid Signaling Pathway	7.95	0.336	ADCY6,AKT1,AKT3,AP1B1,AP2B1,AP2M1,ARRB1,ATF2,CACNA1B,CACNA1C,CACNA1E,CACNA1G,CACNA1I,CACNA2D1,CACNB4,CACNG4,CACNG6,CACNG8,CALM1 (includes others),CAMK2A,CAMK2G,CLTC,CREB1,CREB3L4,CREBBP,CTNNB1,EGR4,EP300,FOS,FRK,GNG2,GNG7,GRIN2A,GRIN2B,GRIN3A,GSK3B,ITPR1,KCNJ6,KCNJ9,KRAS,MAP2K1,MAP2K6,MAPK1,MAPK4,MAPK6,MRAS,NRAS,PDE1B,PDK1,PLCB1,PLD2,PPP3CB,PPP3R1,PRKACA,PRKAG2,PRKAR1A,PRKAR2A,PRKCA,PRKCB,PRKCD,P…
ErbB Signaling	7.93	0.441	AKT1,EGFR,ERBB2,ERBB4,FOS,GSK3B,KRAS,MAP2K1,MAP2K6,MAPK1,MAPK8,MAPK9,MRAS,MTOR,NCK1,NRAS,NRG2,PAK1,PAK2,PAK3,PAK4,PDPK1,PIK3C2A,PIK3CA,PIK3CB,PIK3R1,PIK3R3,PLCG1,PRKCA,PRKCB,PRKCD,PRKCE,PRKCQ,PRKD1,RALA,RAP1A,RAP1B,RAP2B,RASD2,SHC1,SOS1
Neuregulin Signaling	7.77	0.436	ADAM17,AKT1,AKT3,CDK5R1,CRK,CRKL,DLG4,EGFR,ERBB2,ERBB4,ERBIN,HSP90B1,ITGA5,KRAS,MAP2K1,MAPK1,MRAS,MTOR,NRAS,NRG2,PDPK1,PIK3R1,PIK3R3,PLCG1,PRKCA,PRKCB,PRKCD,PRKCE,PRKCQ,PRKD1,PSEN1,PTEN,PTPN11,RALA,RAP1A,RAP1B,RAP2B,RASD2,SHC1,SOS1,SRC
Prolactin Signaling	7.73	0.457	CREBBP,EP300,FOS,KRAS,MAP2K1,MAPK1,MRAS,NRAS,PDPK1,PIK3C2A,PIK3CA,PIK3CB,PIK3R1,PIK3R3,PLCG1,PRKCA,PRKCB,PRKCD,PRKCE,PRKCQ,PRKD1,PTPN11,RALA,RAP1A,RAP1B,RAP2B,RASD2,SHC1,SOCS2,SOCS3,SOCS4,SOCS5,SOCS6,SOCS7,SOS1,SP1,STAT1
PDGF Signaling	7.43	0.442	ABL1,ABL2,CRK,CRKL,CSNK2A1,EIF2AK2,FOS,JAK1,KRAS,MAP2K1,MAP3K1,MAPK1,MAPK8,MRAS,NRAS,PDGFA,PDGFC,PDGFRA,PDGFRB,PIK3C2A,PIK3CA,PIK3CB,PIK3R1,PIK3R3,PLCG1,PRKCA,PRKCB,RALA,RAP1A,RAP1B,RAP2B,RASA1,RASD2,SHC1,SOS1,SRC,SRF,STAT1
HGF Signaling	7.42	0.409	AKT1,AKT3,ATF2,CRKL,ELK3,ETS2,FOS,GAB1,HGF,IL6,ITGA5,KRAS,MAP2K1,MAP3K1,MAP3K12,MAP3K2,MAP3K3,MAP3K9,MAPK1,MAPK8,MAPK9,MET,MRAS,NRAS,PAK1,PIK3C2A,PIK3CA,PIK3CB,PIK3R1,PIK3R3,PLCG1,PRKCA,PRKCB,PRKCD,PRKCE,PRKCQ,PRKD1,PTGS2,PTPN11,RALA,RAP1A,RAP1B,RAP2B,RASD2,SOS1
Colorectal Cancer Metastasis Signaling	7.42	0.329	ADCY6,AKT1,AKT3,APC,APPL1,ARRB1,BCL2L1,CTNNB1,EGFR,FOS,FZD2,FZD3,FZD4,FZD5,FZD6,GNG12,GNG2,GNG4,GNG7,GSK3B,IL6,IL6R,IL6ST,JAK1,KRAS,LEF1,LRP1,LRP6,MAP2K1,MAPK1,MAPK8,MAPK9,MMP14,MMP15,MMP16,MRAS,MSH2,NRAS,PDGFC,PGF,PIK3C2A,PIK3CA,PIK3CB,PIK3R1,PIK3R3,PRKACA,PRKAG2,PRKAR1A,PRKAR2A,PTGS2,RALA,RAP1A,RAP1B,RAP2B,RASD2,RHOBTB2,RHOC,RHOQ,RHOU,RND2,SIAH1,SMAD2,SMAD3,SMAD4,SOS1,SRC,STAT1,TCF4,TCF7L2,TGFB…
JAK/Stat Signaling	7.33	0.45	AKT1,AKT3,BCL2L1,FOS,GNAQ,IL6,JAK1,KRAS,MAP2K1,MAPK1,MRAS,MTOR,NRAS,PIAS1,PIAS2,PIAS4,PIK3C2A,PIK3CA,PIK3CB,PIK3R1,PIK3R3,PTPN11,RALA,RAP1A,RAP1B,RAP2B,RASD2,SHC1,SOCS2,SOCS3,SOCS4,SOCS5,SOCS6,SOCS7,SOS1,STAT1
G Beta Gamma Signaling	7.24	0.393	AKT1,AKT3,CACNA1B,CACNA1C,CACNA1E,CACNA1G,CACNA1I,CACNA2D1,CACNB4,CACNG4,CACNG6,CACNG8,EGFR,GNA11,GNA12,GNA13,GNAQ,GNG12,GNG2,GNG4,GNG7,KCNJ6,KCNJ9,KRAS,MAPK1,MRAS,NRAS,PAK1,PDPK1,PLCG1,PRKACA,PRKAG2,PRKAR1A,PRKAR2A,PRKCA,PRKCB,PRKCD,PRKCE,PRKCQ,PRKD1,RALA,RAP1A,RAP1B,RAP2B,RASD2,SHC1,SOS1,SRC
Ephrin Receptor Signaling	7.19	0.354	ABL1,ACTR3,ADAM10,AKT1,AKT3,ARPC3,ARPC4,ATF2,CFL2,CREB1,CREB3L4,CREBBP,CRK,CRKL,CXCR4,EFNA4,EFNA5,EFNB2,EPHA2,EPHA5,EPHA7,EPHB2,EPHB3,GNA11,GNA12,GNA13,GNAQ,GNG12,GNG2,GNG4,GNG7,GRIN2A,GRIN2B,GRIN3A,ITGA5,ITSN1,KRAS,LIMK2,MAP2K1,MAPK1,MRAS,NCK1,NRAS,PAK1,PAK2,PAK3,PAK4,PDGFA,PDGFC,PGF,PTPN11,PTPN13,RALA,RAP1A,RAP1B,RAP2B,RASA1,RASD2,ROCK1,SHC1,SOS1,SRC,VEGFA
Role of Tissue Factor in Cancer	7.08	0.397	AKT1,AKT3,ARRB1,BCL2L1,CCN2,CFL2,EGFR,EIF4E,FGF5,FRK,GNA11,GNA12,GNA13,GNAQ,ITGA6,ITGB3,KRAS,LIMK2,MAPK1,MRAS,MTOR,NRAS,PAK1,PDIA6,PIK3C2A,PIK3CA,PIK3CB,PIK3R1,PIK3R3,PLCB1,PRKCA,PTEN,PTPN11,RALA,RAP1A,RAP1B,RAP2B,RASD2,RPS6KA2,RPS6KA3,RPS6KA5,RPS6KA6,SRC,TP53,VEGFA,YES1
CNTF Signaling	7.04	0.5	AKT1,CNTF,IL6ST,JAK1,KRAS,LIFR,MAP2K1,MAPK1,MRAS,MTOR,NRAS,PIK3C2A,PIK3CA,PIK3CB,PIK3R1,PIK3R3,PTPN11,RALA,RAP1A,RAP1B,RAP2B,RASD2,RPS6KA2,RPS6KA3,RPS6KA5,RPS6KA6,SOS1,STAT1
Senescence Pathway	6.94	0.316	ACVR1B,ACVR1C,ACVR2A,ACVR2B,AKT1,AKT3,BMPR2,CACNA1C,CACNA1E,CALM1 (includes others),CAPN1,CAPN6,CBX8,CDC23,CDK6,CDKN2B,CHEK2,CREBBP,E2F3,E2F7,EIF4E,ELK3,EP300,EP400,ETS2,EZH2,FOXO3,FOXO4,GADD45G,GATA4,HBP1,HIPK2,IL6,ING1,KAT2B,KRAS,MAP2K1,MAP2K6,MAPK1,MAPK4,MAPK6,MRAS,MTOR,NF1,NFAT5,NFATC3,NRAS,PDHA1,PDHB,PDHX,PDK1,PDK3,PIK3C2A,PIK3CA,PIK3CB,PIK3R1,PIK3R3,PPP2CB,PPP2R2B,PPP2R5A,PPP2R5E,PPP3CB,PPP…
ErbB4 Signaling	6.92	0.47	ADAM17,AKT1,ERBB4,KRAS,MAP2K1,MAPK1,MRAS,NCSTN,NRAS,NRG2,PDPK1,PIK3C2A,PIK3CA,PIK3CB,PIK3R1,PIK3R3,PLCG1,PRKCA,PRKCB,PRKCD,PRKCE,PRKCQ,PRKD1,PSEN1,RALA,RAP1A,RAP1B,RAP2B,RASD2,SHC1,SOS1
GNRH Signaling	6.84	0.353	ADCY6,ATF2,CACNA1B,CACNA1C,CACNA1E,CACNA1G,CACNA1I,CACNA2D1,CACNB4,CACNG4,CACNG6,CACNG8,CALM1 (includes others),CAMK2A,CAMK2G,CREB1,CREB3L4,CREBBP,EGFR,FOS,GNA11,GNAQ,GNG2,GNG7,ITPR1,KRAS,MAP2K1,MAP2K6,MAP3K1,MAP3K12,MAP3K2,MAP3K3,MAP3K9,MAPK1,MAPK8,MAPK9,MRAS,NRAS,PAK1,PAK2,PAK3,PAK4,PLCB1,PRKACA,PRKAG2,PRKAR1A,PRKAR2A,PRKCA,PRKCB,PRKCD,PRKCE,PRKCQ,PRKD1,RALA,RAP1A,RAP1B,RAP2B,RASD2,SOS1,SRC
PPARα/RXRα Activation	6.8	0.348	ABCA1,ACADL,ACOX1,ACVR1B,ACVR1C,ACVR2A,ACVR2B,ADCY6,ADIPOR2,BMPR2,CAND1,CHD5,CLOCK,CREBBP,EP300,GHR,GK,GNA11,GNAQ,HSP90B1,IL1RAPL1,IL6,KRAS,MAP2K1,MAP2K6,MAPK1,MAPK8,MEF2C,MRAS,NCOR1,NFKBIE,NR2C2,NRAS,PLCB1,PLCG1,PLCH2,PLCL1,PLCZ1,PPARGC1A,PRKAA2,PRKAB2,PRKACA,PRKAG2,PRKAR1A,PRKAR2A,PRKCA,PRKCB,RALA,RAP1A,RAP1B,RAP2B,RASD2,SHC1,SLC27A1,SMAD2,SMAD3,SMAD4,SOS1,TGFB2,TGFBR1,TGFBR3,TRAF6
Melanocyte Development and Pigmentation Signaling	6.72	0.415	ADCY6,ATF2,BCL2,CREB1,CREB3L4,CREBBP,CRK,EP300,KITLG,KRAS,MAP2K1,MAPK1,MITF,MRAS,NRAS,PAX3,PIK3C2A,PIK3CA,PIK3CB,PIK3R1,PIK3R3,PLCG1,PRKACA,PRKAG2,PRKAR1A,PRKAR2A,PTPN11,RALA,RAP1A,RAP1B,RAP2B,RASD2,RPS6KA2,RPS6KA3,RPS6KA5,RPS6KA6,SHC1,SOS1,SRC
Role of Macrophages, Fibroblasts and Endothelial Cells in Rheumatoid Arthritis	6.69	0.307	AKT1,AKT3,APC,ATF2,CALM1 (includes others),CAMK2A,CAMK2G,CEBPG,CREB1,CREB3L4,CREBBP,CSNK1A1,CTNNB1,DAAM1,DKK3,FN1,FOS,FZD2,FZD3,FZD4,FZD5,FZD6,GNAQ,GSK3B,IL16,IL1F10,IL1RAPL1,IL33,IL6,IL6R,IL6ST,KRAS,LEF1,LRP1,LRP6,MAP2K1,MAP2K6,MAPK1,MAPK9,MRAS,MYD88,NFAT5,NFATC3,NFKBIE,NLK,NRAS,PDGFA,PDGFC,PGF,PIK3C2A,PIK3CA,PIK3CB,PIK3R1,PIK3R3,PLCB1,PLCG1,PLCH2,PLCL1,PLCZ1,PPP3CB,PPP3R1,PRKCA,PRKCB,PRKCD,PRKC…
Renal Cell Carcinoma Signaling	6.55	0.436	AKT1,AKT3,CREBBP,CRK,CUL2,EP300,FOS,GAB1,HGF,HIF1A,KRAS,MAP2K1,MAPK1,MET,MRAS,NRAS,PAK1,PAK2,PAK3,PAK4,PIK3C2A,PIK3CA,PIK3CB,PIK3R1,PIK3R3,PTPN11,RALA,RAP1A,RAP1B,RAP2B,RASD2,SLC2A1,SOS1,VEGFA
NGF Signaling	6.54	0.389	AKT1,AKT3,ATF2,CREB1,CREB3L4,CREBBP,CRK,GAB1,KRAS,MAP2K1,MAP3K1,MAP3K12,MAP3K2,MAP3K3,MAP3K9,MAPK1,MAPK8,MAPK9,MRAS,NRAS,PDPK1,PIK3C2A,PIK3CA,PIK3CB,PIK3R1,PIK3R3,PLCG1,PRKCD,PTPN11,RALA,RAP1A,RAP1B,RAP2B,RASD2,ROCK1,RPS6KA2,RPS6KA3,RPS6KA5,RPS6KA6,SHC1,SOS1,TP53,TRAF6,TRIO
Reelin Signaling in Neurons	6.49	0.375	ACTR3,AKT1,AKT3,APP,ARHGEF12,ARPC3,ARPC4,CAMK2A,CAMK2G,CDH2,CDK5R1,CNR1,CRK,CRKL,DCX,FRK,GRIN2A,GRIN2B,GRIN3A,GSK3B,ITGA1,ITGA5,ITGA6,ITGB3,MAP1B,MAP2K1,MAP2K6,MAP3K9,MAPK1,MAPK8,MAPK9,MTOR,NECTIN3,PAFAH1B1,PAFAH1B2,PDK1,PDK3,PIK3C2A,PIK3CA,PIK3CB,PIK3R1,PIK3R3,RAP1A,RAP1B,SRC,VLDLR,WASF1,YES1
Prostate Cancer Signaling	6.43	0.416	ABL1,AKT1,AKT3,ATF2,BCL2,CREB1,CREB3L4,CREBBP,CTNNB1,GSK3B,HSP90B1,KRAS,LEF1,MAP2K1,MAPK1,MRAS,MTOR,NFKBIE,NKX3-1,NRAS,PA2G4,PDPK1,PIK3C2A,PIK3CA,PIK3CB,PIK3R1,PIK3R3,PTEN,RALA,RAP1A,RAP1B,RAP2B,RASD2,RB1,SOS1,SRD5A1,TP53
Huntington's Disease Signaling	6.39	0.321	AKT1,AKT3,ATF2,ATP5F1A,ATP5F1B,BCL2L1,CACNA1B,CAPN1,CAPN6,CDK5R1,CLTC,CREB1,CREB3L4,CREBBP,DLG4,DNAJB1,DNAJC5,DNM1L,DNM3,DYNC1I2,EGFR,EP300,GNA11,GNAQ,GNG12,GNG2,GNG4,GNG7,GOSR1,GRIN2B,HAP1,HDAC2,HDAC4,HDAC7,HSPA2,HSPA8,IGF1,IGF1R,ITPR1,MAPK1,MAPK8,MAPK9,MTOR,NCOR1,PACSIN1,PDPK1,PIK3C2A,PIK3CA,PIK3CB,PIK3R1,PIK3R3,PLCB1,POLR2E,POLR2F,PRKCA,PRKCB,PRKCD,PRKCE,PRKCQ,PRKD1,PSMF1,RASA1,RCOR1,REST,SH3G…
FLT3 Signaling in Hematopoietic Progenitor Cells	6.39	0.43	AKT1,AKT3,ATF2,CBL,CREB1,CREB3L4,CREBBP,EIF4E,GAB2,KRAS,MAP2K1,MAPK1,MRAS,MTOR,NRAS,PDPK1,PIK3C2A,PIK3CA,PIK3CB,PIK3R1,PIK3R3,PTPN11,RALA,RAP1A,RAP1B,RAP2B,RASD2,RPS6KA2,RPS6KA3,RPS6KA5,RPS6KA6,SHC1,SOS1,STAT1
Erythropoietin Signaling	6.33	0.434	AKT1,AKT3,CBL,EPOR,FOS,KRAS,MAP2K1,MAPK1,MRAS,NFKBIE,NRAS,PDPK1,PIK3C2A,PIK3CA,PIK3CB,PIK3R1,PIK3R3,PLCG1,PRKCA,PRKCB,PRKCD,PRKCE,PRKCQ,PRKD1,RALA,RAP1A,RAP1B,RAP2B,RASD2,SHC1,SOCS3,SOS1,SRC
Neurotrophin/TRK Signaling	6.33	0.434	AKT1,ATF2,CREB1,CREB3L4,CREBBP,FOS,FRS2,GAB1,KRAS,MAP2K1,MAP2K6,MAPK1,MAPK8,MRAS,NRAS,PDPK1,PIK3C2A,PIK3CA,PIK3CB,PIK3R1,PIK3R3,PLCG1,PTPN11,RALA,RAP1A,RAP1B,RAP2B,RASD2,SHC1,SORCS1,SOS1,SPRY1,SPRY2
Thrombopoietin Signaling	6.29	0.46	FOS,GAB2,KRAS,MAP2K1,MAPK1,MRAS,NRAS,PIK3C2A,PIK3CA,PIK3CB,PIK3R1,PIK3R3,PLCG1,PRKCA,PRKCB,PRKCD,PRKCE,PRKCQ,PRKD1,PTPN11,RALA,RAP1A,RAP1B,RAP2B,RASD2,SHC1,SOS1,STAT1,THPO
Non-Small Cell Lung Cancer Signaling	6.27	0.438	ABL1,AKT1,AKT3,CDK6,EGFR,ERBB2,FOXO3,ITPR1,KRAS,MAP2K1,MAPK1,MRAS,NRAS,PA2G4,PDPK1,PIK3C2A,PIK3CA,PIK3CB,PIK3R1,PIK3R3,PLCG1,PRKCA,RALA,RAP1A,RAP1B,RAP2B,RASD2,RASSF1,RB1,SOS1,STK4,TP53
ERK/MAPK Signaling	6.22	0.333	ATF1,ATF2,CREB1,CREB3L4,CREBBP,CRK,CRKL,DUSP2,DUSP4,DUSP6,EIF4E,ELK3,ESR1,ETS2,FOS,ITGA5,JMJD7-PLA2G4B,KRAS,MAP2K1,MAPK1,MKNK2,MRAS,NRAS,PAK1,PAK2,PAK3,PAK4,PIK3C2A,PIK3CA,PIK3CB,PIK3R1,PIK3R3,PLCG1,PPP1CC,PPP1R10,PPP1R12A,PPP1R14C,PPP1R3D,PPP2CB,PPP2R2B,PPP2R5A,PPP2R5E,PRKACA,PRKAG2,PRKAR1A,PRKAR2A,PRKCA,PRKCB,PRKCD,PRKCE,PTPA,RALA,RAP1A,RAP1B,RAP2B,RASD2,RPS6KA5,SHC1,SOS1,SRC,SRF,STAT1,YWHAG,YW…
Protein Kinase A Signaling	6.18	0.286	ADCY6,ADD1,ADD2,ADD3,AKAP11,AKAP12,AKAP13,AKAP6,AKAP7,ATF1,ATF2,CALM1 (includes others),CAMK2A,CAMK2G,CDC14B,CDC23,CREB1,CREB3L4,CREBBP,CTNNB1,DHH,DUSP16,DUSP2,DUSP3,DUSP4,DUSP5,DUSP6,EYA3,FLNB,GDE1,GLI3,GNA13,GNAQ,GNG12,GNG2,GNG4,GNG7,GSK3B,H1-0,ITPR1,LEF1,MAP2K1,MAP3K1,MAPK1,MYLK3,NFAT5,NFATC3,NFKBIE,NTN1,PALM2AKAP2,PDE11A,PDE1B,PDE3A,PDE3B,PDE4B,PDE4D,PDE6A,PDE7A,PGP,PHKA2,PLCB1,PLCG1,PLCH2,PL…
Wnt/β-catenin Signaling	6.07	0.341	ACVR1B,ACVR1C,ACVR2A,ACVR2B,AKT1,AKT3,APC,APPL1,APPL2,BCL9,BMPR2,CDH2,CREBBP,CSNK1A1,CSNK1G1,CSNK2A1,CTNNB1,DKK3,EP300,FZD2,FZD3,FZD4,FZD5,FZD6,GNAQ,GSK3B,KREMEN2,LEF1,LRP1,LRP6,NLK,PIN1,PPP2CB,PPP2R2B,PPP2R5A,PPP2R5E,PTPA,SOX12,SOX14,SOX17,SOX4,SOX5,SOX6,SRC,TCF4,TCF7L2,TGFB2,TGFBR1,TGFBR3,TLE4,TP53,WIF1,WNT1,WNT2B,WNT5A,WNT7A,WNT9A,WNT9B
Renin-Angiotensin Signaling	6.05	0.376	ADCY6,AGTR2,ATF2,FOS,GNAQ,ITPR1,KRAS,MAP2K1,MAP3K1,MAPK1,MAPK8,MAPK9,MRAS,NRAS,PAK1,PAK2,PAK3,PAK4,PIK3C2A,PIK3CA,PIK3CB,PIK3R1,PIK3R3,PLCG1,PRKACA,PRKAG2,PRKAR1A,PRKAR2A,PRKCA,PRKCB,PRKCD,PRKCE,PRKCQ,PRKD1,RALA,RAP1A,RAP1B,RAP2B,RASD2,SHC1,SHE,SHF,SOS1,STAT1
Insulin Receptor Signaling	6.01	0.36	AKT1,AKT3,CBL,CRK,CRKL,EIF4E,FOXO3,FOXO4,GAB1,GRB10,GSK3B,JAK1,KRAS,MAP2K1,MAPK1,MAPK8,MRAS,MTOR,NCK1,NRAS,PDE3B,PDPK1,PIK3C2A,PIK3CA,PIK3CB,PIK3R1,PIK3R3,PPP1CC,PPP1R10,PPP1R12A,PPP1R14C,PPP1R3D,PRKACA,PRKAG2,PRKAR1A,PRKAR2A,PTEN,PTPN11,RALA,RAP1A,RAP1B,RAP2B,RASD2,RHOQ,SHC1,SOCS3,SOS1,STXBP4,TSC1
Dopamine-DARPP32 Feedback in cAMP Signaling	6.01	0.346	ADCY6,ATF1,ATF2,ATP2A2,CACNA1C,CACNA1E,CALM1 (includes others),CAMKK1,CAMKK2,CREB1,CREB3L4,CREBBP,CSNK1A1,CSNK1G1,DRD1,GNAQ,GRIN2A,GRIN2B,GRIN3A,GUCY1A2,ITPR1,KCNJ10,KCNJ12,KCNJ2,KCNJ6,KCNJ9,PAWR,PLCB1,PLCG1,PLCH2,PLCL1,PLCZ1,PPP1CC,PPP1R10,PPP1R12A,PPP1R14C,PPP1R3D,PPP2CB,PPP2R2B,PPP2R5A,PPP2R5E,PPP3CB,PPP3R1,PRKACA,PRKAG2,PRKAR1A,PRKAR2A,PRKCA,PRKCB,PRKCD,PRKCE,PRKCQ,PRKD1,PRKG1,PTPA
RAR Activation	5.87	0.328	ADCY6,AKR1C4,AKT1,AKT3,ALDH1A3,ALDH8A1,ARID2,BMP2,CARM1,CREBBP,CSNK2A1,EP300,FOS,GTF2H5,KAT2B,LRAT,MAP2K1,MAP3K1,MAPK1,MAPK8,MAPK9,MNAT1,NCOA1,NCOR1,NR2F2,NRIP1,PBRM1,PDPK1,PIK3CA,PIK3CB,PIK3R1,PIK3R3,PNPLA4,PNRC1,PPARGC1A,PRKACA,PRKAG2,PRKAR1A,PRKAR2A,PRKCA,PRKCB,PRKCD,PRKCE,PRKCQ,PRKD1,PTEN,RDH10,RDH14,SDR16C5,SMAD1,SMAD2,SMAD3,SMAD4,SMAD7,SMAD9,SMARCC2,SMARCD1,SRC,TAF4,TGFB2,TRIM24,VEGFA,ZBTB16
IL-3 Signaling	5.87	0.418	AKT1,AKT3,CRKL,FOS,GAB2,JAK1,KRAS,MAP2K1,MAPK1,MRAS,NRAS,PAK1,PIK3C2A,PIK3CA,PIK3CB,PIK3R1,PIK3R3,PPP3CB,PPP3R1,PRKCA,PRKCB,PRKCD,PRKCE,PRKCQ,PRKD1,RALA,RAP1A,RAP1B,RAP2B,RASD2,SHC1,SOS1,STAT1
Macropinocytosis Signaling	5.8	0.421	ANKFY1,ARF6,HGF,ITGA5,ITGB3,ITGB8,KRAS,MET,MRAS,NRAS,PAK1,PDGFA,PDGFC,PIK3C2A,PIK3CA,PIK3CB,PIK3R1,PIK3R3,PLCG1,PRKCA,PRKCB,PRKCD,PRKCE,PRKCQ,PRKD1,RALA,RAP1A,RAP1B,RAP2B,RASD2,SRC,USP6NL
BMP signaling pathway	5.79	0.41	ATF2,BMP2,BMP7,BMPR2,CREB1,CREBBP,HOXC9,KRAS,MAP2K1,MAPK1,MAPK8,MAPK9,MRAS,NKX2-5,NOG,NRAS,PITX2,PRKACA,PRKAG2,PRKAR1A,PRKAR2A,RALA,RAP1A,RAP1B,RAP2B,RASD2,SMAD1,SMAD4,SMAD7,SMAD9,SMURF1,SOS1,SOSTDC1,ZNF423
Gap Junction Signaling	5.7	0.325	ACTA1,ADCY6,AKT1,AKT3,CSNK1A1,CSNK1G1,CTH,CTNNB1,DRD1,EGFR,GAD1,GJA9,GNAQ,GRIA1,GRIA4,GRIK2,GUCY1A2,HTR2A,HTR2C,ITPR1,KRAS,MAP2K1,MAP3K2,MAPK1,MRAS,NPR3,NRAS,PIK3C2A,PIK3CA,PIK3CB,PIK3R1,PIK3R3,PLCB1,PLCG1,PLCH2,PLCL1,PLCZ1,PPP3CB,PPP3R1,PRKACA,PRKAG2,PRKAR1A,PRKAR2A,PRKCA,PRKCB,PRKCD,PRKCE,PRKCQ,PRKD1,PRKG1,RALA,RAP1A,RAP1B,RAP2B,RASD2,SMARCC2,SOS1,SP1,SP3,SRC,TJP1,TUBB3,TUBB8
p53 Signaling	5.69	0.388	ADGRB1,AKT1,AKT3,BBC3,BCL2,BCL2L1,BRCA1,CCND2,CHEK2,CTNNB1,DRAM1,EP300,GADD45G,GSK3B,HIF1A,HIPK2,JMY,KAT2B,MAPK8,MDM4,PIAS1,PIK3C2A,PIK3CA,PIK3CB,PIK3R1,PIK3R3,PLAGL1,PMAIP1,PTEN,RB1,RPRM,SIRT1,STAG1,TP53,TP53AIP1,TP53INP1,TP63,WT1
Cardiac Hypertrophy Signaling	5.67	0.311	ADCY6,ADSS2,AKT1,ATF2,CACNA1C,CACNA1E,CALM1 (includes others),CREB1,CREBBP,EIF4E,EP300,GATA4,GNA11,GNA12,GNA13,GNAQ,GNG12,GNG2,GNG4,GNG7,GSK3B,HAND2,IGF1,IGF1R,IL6,IL6R,KRAS,MAP2K1,MAP2K6,MAP3K1,MAP3K12,MAP3K2,MAP3K3,MAP3K9,MAPK1,MAPK8,MAPK9,MEF2C,MRAS,MTOR,NKX2-5,NRAS,PIK3C2A,PIK3CA,PIK3CB,PIK3R1,PIK3R3,PLCB1,PLCG1,PLCH2,PLCL1,PLCZ1,PPP3CB,PPP3R1,PRKACA,PRKAG2,PRKAR1A,PRKAR2A,RALA,RAP1A,RAP1B,RA…
Thyroid Cancer Signaling	5.65	0.416	AKT1,AKT3,ALK,CTNNB1,CXCR4,FOS,GDNF,GSK3B,IGF1,KRAS,LEF1,MAP2K1,MAPK1,MRAS,MTOR,NRAS,PDK1,PIK3C2A,PIK3CA,PIK3CB,PIK3R1,PIK3R3,PTEN,RALA,RAP1A,RAP1B,RAP2B,RASD2,SHC1,TCF4,TCF7L2,TP53
Chronic Myeloid Leukemia Signaling	5.64	0.382	ABL1,AKT1,AKT3,BCL2L1,CDK6,CRK,CRKL,CTBP2,E2F3,E2F7,GAB2,HDAC2,HDAC4,HDAC7,KRAS,MAP2K1,MAPK1,MECOM,MRAS,NRAS,PA2G4,PIK3C2A,PIK3CA,PIK3CB,PIK3R1,PIK3R3,PTPN11,RALA,RAP1A,RAP1B,RAP2B,RASD2,RB1,SMAD3,SMAD4,SOS1,TGFB2,TGFBR1,TP53
Pyridoxal 5'-phosphate Salvage Pathway	5.55	0.438	ACVR2A,CDK6,CDK8,CSNK1A1,DAPK1,DMPK,DYRK1A,EIF2AK2,HIPK1,LIMK2,MAP2K1,MAP2K6,MAP3K9,MAPK1,MAPK6,MAPK8,MAPK9,PAK1,PAK2,PAK3,PIM1,PNPO,PRKAA2,PRKCD,PRKCE,PRKCQ,PRPF4B,TTK
Apelin Endothelial Signaling Pathway	5.53	0.368	ADCY6,AKT1,AKT3,CALM1 (includes others),FOS,GNA11,GNA13,HDAC4,HIF1A,KLF2,KRAS,MAP2K1,MAPK1,MAPK8,MAPK9,MEF2C,MRAS,MTOR,NRAS,PIK3C2A,PIK3CA,PIK3CB,PIK3R1,PIK3R3,PLCB1,PRKAA2,PRKAB2,PRKAG2,PRKCA,PRKCB,PRKCD,PRKCE,PRKCQ,PRKD1,RALA,RAP1A,RAP1B,RAP2B,RASD2,SMAD3,SP1,TEK
Growth Hormone Signaling	5.51	0.423	FOS,GHR,IGF1,IGF1R,MAPK1,PDPK1,PIK3C2A,PIK3CA,PIK3CB,PIK3R1,PIK3R3,PLCG1,PRKCA,PRKCB,PRKCD,PRKCE,PRKCQ,PRKD1,RPS6KA2,RPS6KA3,RPS6KA5,RPS6KA6,SOCS2,SOCS3,SOCS4,SOCS5,SOCS6,SOCS7,SRF,STAT1
Corticotropin Releasing Hormone Signaling	5.49	0.348	ADCY6,ATF2,CACNA1B,CACNA1C,CACNA1E,CACNA1G,CACNA1I,CACNA2D1,CACNB4,CACNG4,CACNG6,CACNG8,CALM1 (includes others),CNR1,CREB1,CREB3L4,CREBBP,CRH,CTH,FASLG,FOS,GAD1,GLI1,GLI3,GNAQ,GUCY1A2,ITPR1,MAP2K1,MAPK1,MEF2C,NPR3,PLCG1,PRKACA,PRKAG2,PRKAR1A,PRKAR2A,PRKCA,PRKCB,PRKCD,PRKCE,PRKCQ,PRKD1,PTCH1,PTGS2,RAP1A,RAP1B,SHH,SMARCC2,VEGFA
P2Y Purigenic Receptor Signaling Pathway	5.46	0.357	ADCY6,AKT1,AKT3,ATF2,CREB1,CREB3L4,CREBBP,FOS,GNAQ,GNG12,GNG2,GNG4,GNG7,ITGB3,KRAS,MAP2K1,MAPK1,MRAS,NRAS,P2RY1,PIK3C2A,PIK3CA,PIK3CB,PIK3R1,PIK3R3,PLCB1,PLCG1,PLCH2,PLCL1,PLCZ1,PRKACA,PRKAG2,PRKAR1A,PRKAR2A,PRKCA,PRKCB,PRKCD,PRKCE,PRKCQ,PRKD1,RALA,RAP1A,RAP1B,RAP2B,RASD2
Integrin Signaling	5.46	0.317	ABL1,ACTA1,ACTR3,AKT1,AKT3,ARF6,ARHGAP26,ARHGAP5,ARPC3,ARPC4,CAPN1,CAPN6,CRK,CRKL,GIT1,GSK3B,ILKAP,ITGA1,ITGA10,ITGA5,ITGA6,ITGA9,ITGB3,ITGB8,KRAS,LIMS1,MAP2K1,MAPK1,MAPK8,MPRIP,MRAS,MYLK3,NCK1,NRAS,PAK1,PAK2,PAK3,PAK4,PARVA,PARVB,PFN2,PIK3C2A,PIK3CA,PIK3CB,PIK3R1,PIK3R3,PLCG1,PPP1R12A,PPP1R12B,PTEN,RALA,RAP1A,RAP1B,RAP2B,RASD2,RHOBTB2,RHOC,RHOQ,RHOU,RND2,ROCK1,SHC1,SOS1,SRC,TSPAN5
EGF Signaling	5.38	0.455	AKT1,AKT3,CSNK2A1,EGFR,FOS,ITPR1,JAK1,MAP2K1,MAP3K1,MAPK1,MAPK8,MTOR,PIK3C2A,PIK3CA,PIK3CB,PIK3R1,PIK3R3,PLCG1,PRKCA,RASA1,SHC1,SOS1,SRC,SRF,STAT1
p70S6K Signaling	5.25	0.352	AKT1,AKT3,EEF2K,EGFR,GNAQ,JAK1,KRAS,MAP2K1,MAPK1,MRAS,MTOR,NRAS,PDPK1,PIK3C2A,PIK3CA,PIK3CB,PIK3R1,PIK3R3,PLCB1,PLCG1,PLCH2,PLCL1,PLCZ1,PPP2CB,PPP2R2B,PPP2R5A,PPP2R5E,PRKCA,PRKCB,PRKCD,PRKCE,PRKCQ,PRKD1,PTPA,RALA,RAP1A,RAP1B,RAP2B,RASD2,SHC1,SOS1,SRC,YWHAE,YWHAG,YWHAZ
Human Embryonic Stem Cell Pluripotency	5.23	0.348	AKT1,AKT3,APC,BMP2,BMP7,BMPR2,CTNNB1,FGFR4,FOXD3,FZD2,FZD3,FZD4,FZD5,FZD6,GSK3B,INHBA,LEF1,MRAS,NOG,PDGFA,PDGFC,PDGFRA,PDGFRB,PDPK1,PIK3C2A,PIK3CA,PIK3CB,PIK3R1,PIK3R3,S1PR1,S1PR2,SMAD1,SMAD2,SMAD3,SMAD4,SMAD7,TCF4,TCF7L2,TGFB2,TGFBR1,WNT1,WNT2B,WNT5A,WNT7A,WNT9A,WNT9B
B Cell Receptor Signaling	5.18	0.322	ABL1,AKT1,AKT3,APBB1IP,ATF2,BCL10,BCL2L1,CALM1 (includes others),CAMK2A,CAMK2G,CFL2,CREB1,CREB3L4,CREBBP,GAB1,GAB2,GSK3B,KRAS,MAP2K1,MAP2K6,MAP3K1,MAP3K12,MAP3K2,MAP3K3,MAP3K9,MAPK1,MAPK8,MAPK9,MEF2C,MRAS,MTOR,NFAT5,NFATC3,NFKBIE,NRAS,PAG1,PAX5,PDPK1,PIK3AP1,PIK3C2A,PIK3CA,PIK3CB,PIK3R1,PIK3R3,POU2F2,PPP3CB,PPP3R1,PRKCB,PRKCQ,PTEN,PTPN11,RALA,RAP1A,RAP1B,RAP2B,RASD2,SHC1,SOS1
FGF Signaling	5.17	0.393	AKT1,AKT3,ATF2,CREB1,CREB3L4,CREBBP,CRK,CRKL,FGF11,FGF13,FGF5,FGF9,FGFR4,FRS2,GAB1,HGF,ITPR1,MAP2K1,MAP2K6,MAP3K1,MAPK1,MAPK8,MET,PIK3C2A,PIK3CA,PIK3CB,PIK3R1,PIK3R3,PLCG1,PRKCA,PTPN11,RPS6KA5,SOS1
GM-CSF Signaling	5.15	0.414	AKT1,AKT3,BCL2L1,CAMK2A,CAMK2G,KRAS,MAP2K1,MAPK1,MRAS,NRAS,PIK3C2A,PIK3CA,PIK3CB,PIK3R1,PIK3R3,PIM1,PPP3CB,PPP3R1,PRKCB,PTPN11,RALA,RAP1A,RAP1B,RAP2B,RASD2,RUNX1,SHC1,SOS1,STAT1
Endometrial Cancer Signaling	5.1	0.433	AKT1,AKT3,CTNNB1,ERBB2,FOXO3,GSK3B,KRAS,LEF1,MAP2K1,MAPK1,MRAS,NRAS,PDPK1,PIK3C2A,PIK3CA,PIK3CB,PIK3R1,PIK3R3,PTEN,RALA,RAP1A,RAP1B,RAP2B,RASD2,SOS1,TP53
Role of Osteoblasts, Osteoclasts and Chondrocytes in Rheumatoid Arthritis	5.01	0.307	ADAM17,ADAMTS5,AKT1,AKT3,APC,BCL2,BMP2,BMP7,BMPR2,CALCR,CALM1 (includes others),CBL,CSNK1A1,CTNNB1,DKK3,DLX5,FOS,FZD2,FZD3,FZD4,FZD5,FZD6,GSK3B,IGF1,IL11,IL1F10,IL1RAPL1,IL33,IL6,ITGA5,ITGB3,LEF1,LRP1,LRP6,MAP2K6,MAPK1,MAPK8,MAPK9,MMP14,NFAT5,NFATC3,NFKBIE,PIK3C2A,PIK3CA,PIK3CB,PIK3R1,PIK3R3,PPP3CB,PPP3R1,SMAD1,SMAD4,SMAD9,SMURF1,SRC,TAB2,TCF4,TCF7L2,TNFRSF11A,TRAF6,WIF1,WNT1,WNT2B,WNT5A,WNT7A,WN…
Neuropathic Pain Signaling In Dorsal Horn Neurons	5	0.37	CAMK2A,CAMK2G,CREB1,FOS,GPR37,GRIA1,GRIA4,GRIN2A,GRIN2B,GRIN3A,GRM2,GRM4,GRM8,ITPR1,KCNN3,MAPK1,PIK3C2A,PIK3CA,PIK3CB,PIK3R1,PIK3R3,PLCB1,PLCG1,PLCH2,PLCL1,PLCZ1,PRKACA,PRKAG2,PRKAR1A,PRKAR2A,PRKCA,PRKCB,PRKCD,PRKCE,PRKCQ,PRKD1,SRC
LPS-stimulated MAPK Signaling	4.96	0.39	ATF1,ATF2,CREB1,FOS,KRAS,MAP2K1,MAP2K6,MAPK1,MAPK8,MAPK9,MRAS,NFKBIE,NRAS,PAK1,PIK3C2A,PIK3CA,PIK3CB,PIK3R1,PIK3R3,PRKCA,PRKCB,PRKCD,PRKCE,PRKCQ,PRKD1,RALA,RAP1A,RAP1B,RAP2B,RASD2,SRF,TLR4
Androgen Signaling	4.94	0.341	CACNA1B,CACNA1C,CACNA1E,CACNA1G,CACNA1I,CACNA2D1,CACNB4,CACNG4,CACNG6,CACNG8,CALM1 (includes others),CREBBP,DNAJB1,EP300,GNA11,GNA12,GNA13,GNAQ,GNG12,GNG2,GNG4,GNG7,GTF2A1,GTF2H5,KAT2B,KAT7,MAPK1,MNAT1,MRAS,NCOA1,NCOA4,POLR2E,POLR2F,PRKACA,PRKAG2,PRKAR1A,PRKAR2A,PRKCA,PRKCB,PRKCD,PRKCE,PRKCQ,PRKD1,SHC1,SMAD3,SRC
GDNF Family Ligand-Receptor Interactions	4.8	0.395	CREB1,DOK4,DOK6,FOS,FRS2,GAB1,GDNF,ITPR1,KRAS,MAP2K1,MAPK1,MAPK8,MAPK9,MRAS,NCK1,NRAS,PIK3C2A,PIK3CA,PIK3CB,PIK3R1,PIK3R3,PLCG1,RALA,RAP1A,RAP1B,RAP2B,RASA1,RASD2,SHC1,SOS1
Cholecystokinin/Gastrin-mediated Signaling	4.8	0.35	ATF2,EGFR,FOS,GNA12,GNA13,GNAQ,IL1F10,IL33,ITPR1,KRAS,MAP2K1,MAP2K6,MAPK1,MAPK8,MAPK9,MEF2C,MRAS,NRAS,PLCB1,PRKCA,PRKCB,PRKCD,PRKCE,PRKCQ,PRKD1,PTGS2,RALA,RAP1A,RAP1B,RAP2B,RASD2,RHOBTB2,RHOC,RHOQ,RHOU,RND2,ROCK1,SHC1,SOS1,SRC,SRF
UVB-Induced MAPK Signaling	4.76	0.442	AKT1,EGFR,EIF4E,FOS,MAP2K1,MAPK1,MAPK8,MAPK9,MTOR,PIK3C2A,PIK3CA,PIK3CB,PIK3R1,PIK3R3,PRKCA,PRKCB,PRKCD,PRKCE,PRKCQ,PRKD1,RPS6KA3,RPS6KA5,TP53
Calcium Signaling	4.73	0.308	ACTA1,ATF2,ATP2A2,ATP2B1,ATP2B3,ATP2B4,CACNA1B,CACNA1C,CACNA1E,CACNA1G,CACNA1I,CACNA2D1,CACNB4,CACNG4,CACNG6,CACNG8,CALM1 (includes others),CAMK2A,CAMK2G,CAMKK1,CAMKK2,CHRFAM7A,CHRNA7,CREB1,CREB3L4,CREBBP,EP300,GRIA1,GRIA4,GRIN2A,GRIN2B,GRIN3A,HDAC2,HDAC4,HDAC7,ITPR1,LETM1,MAPK1,MEF2C,MYH9,NFAT5,NFATC3,PPP3CB,PPP3R1,PRKACA,PRKAG2,PRKAR1A,PRKAR2A,RAP1A,RAP1B,RAP2B,RCAN1,RCAN2,SLC8A1,TNNI1,TP63,TPM…
Estrogen-Dependent Breast Cancer Signaling	4.73	0.397	AKR1C4,AKT1,AKT3,ATF2,CREB1,CREB3L4,CREBBP,EGFR,ESR1,FOS,HSD17B12,IGF1,IGF1R,KRAS,MAPK1,MRAS,NRAS,PIK3C2A,PIK3CA,PIK3CB,PIK3R1,PIK3R3,RALA,RAP1A,RAP1B,RAP2B,RASD2,SP1,SRC
HER-2 Signaling in Breast Cancer	4.71	0.381	AKT1,AKT3,CDK6,EGFR,ERBB2,GSK3B,ITGB3,ITGB8,KRAS,MRAS,NRAS,PARD6B,PIK3C2A,PIK3CA,PIK3CB,PIK3R1,PIK3R3,PLCG1,PRKCA,PRKCB,PRKCD,PRKCE,PRKCQ,PRKD1,RALA,RAP1A,RAP1B,RAP2B,RASD2,SOS1,TP53,TSC1
Endocannabinoid Developing Neuron Pathway	4.61	0.348	ADCY6,AKT1,AKT3,ATF2,BRCA1,CNR1,CREB1,CREB3L4,CREBBP,CTNNB1,GNG2,GNG7,GSK3B,KRAS,MAP2K1,MAP2K6,MAPK1,MAPK4,MAPK6,MAPK8,MAPK9,MRAS,MTOR,NRAS,PAX6,PIK3C2A,PIK3CA,PIK3CB,PIK3R1,PIK3R3,PRKACA,PRKAG2,PRKAR1A,PRKAR2A,RALA,RAP1A,RAP1B,RAP2B,RASD2,SRC
Adrenomedullin signaling pathway	4.56	0.307	ADCY6,ADM,AKT1,AKT3,BCL2,CALM1 (includes others),CTH,FOS,GAD1,GNA11,GNAQ,GPR37,GSK3B,GUCY1A2,HIF1A,IL1F10,IL33,ITPR1,KCNN3,KRAS,MAP2K1,MAP2K6,MAPK1,MAPK4,MAPK6,MAPK8,MAPK9,MRAS,MYLK3,NPR3,NRAS,PIK3C2A,PIK3CA,PIK3CB,PIK3R1,PIK3R3,PLCB1,PLCG1,PLCH2,PLCL1,PLCZ1,PRKACA,PRKAG2,PRKAR1A,PRKAR2A,PRKG1,RALA,RAP1A,RAP1B,RAP2B,RASD2,SHC1,SHE,SHF,SMARCC2,SOS1,TFAP2A,TFAP2C,TFAP2E
BEX2 Signaling Pathway	4.55	0.385	AKT1,AKT3,BAK1,BBC3,BCL2,BEX2,CDH2,CTNNB1,ERBB2,GSK3B,HIF1A,LEF1,MAP2,MAPK8,MAPK9,MTOR,NHLH2,PDGFC,PGF,PLXNC1,PPP2CB,PPP2R2B,PPP2R5A,PPP2R5E,PTEN,PTPA,TCF4,TCF7L2,TSC1,VEGFA
VEGF Signaling	4.5	0.361	ACTA1,AKT1,AKT3,BCL2,BCL2L1,EIF2S1,FOXO3,HIF1A,KRAS,MAP2K1,MAPK1,MRAS,NRAS,PDGFC,PGF,PIK3C2A,PIK3CA,PIK3CB,PIK3R1,PIK3R3,PLCG1,PRKCA,PRKCB,PTPN11,RALA,RAP1A,RAP1B,RAP2B,RASD2,ROCK1,SHC1,SOS1,SRC,VEGFA,YWHAE
HOTAIR Regulatory Pathway	4.49	0.321	AEBP2,AGO1,AGO3,AKT1,AKT3,ATXN1,COL1A2,CREBBP,CTNNB1,DNMT3B,EP300,ERBB2,ESR1,ESR2,EZH2,HDAC2,JARID2,KMT2A,KMT2C,LEF1,MET,MEX3B,MMP14,MMP15,MMP16,MTF2,PCDH10,PIK3C2A,PIK3CA,PIK3CB,PIK3R1,PIK3R3,PTEN,RBBP4,RCOR1,REST,RHOC,ROCK1,SRF,TCF4,TCF7L2,TLR4,WIF1,WNT1,WNT2B,WNT5A,WNT7A,WNT9A,WNT9B,YY1
FcγRIIB Signaling in B Lymphocytes	4.47	0.387	AKT1,CACNA1B,CACNA1C,CACNA1E,CACNA1G,CACNA1I,CACNA2D1,CACNB4,CACNG4,CACNG6,CACNG8,KRAS,MAPK8,MAPK9,MRAS,NRAS,PDPK1,PIK3C2A,PIK3CA,PIK3CB,PIK3R1,PIK3R3,RALA,RAP1A,RAP1B,RAP2B,RASD2,SHC1,SOS1
UVC-Induced MAPK Signaling	4.37	0.431	EGFR,FOS,KRAS,MAP2K1,MAPK1,MAPK8,MAPK9,MRAS,NRAS,PRKCA,PRKCB,PRKCD,PRKCE,PRKCQ,PRKD1,RALA,RAP1A,RAP1B,RAP2B,RASD2,SRC,TP53
Cancer Drug Resistance By Drug Efflux	4.36	0.414	ABCC2,AKT1,AKT3,FOXG1,FOXO3,FOXO4,KRAS,MAP2K1,MAPK1,MRAS,NRAS,PDK1,PIK3CA,PIK3CB,PIK3R1,PIK3R3,PTEN,PTGS2,RALA,RAP1A,RAP1B,RAP2B,RASD2,TP53
PTEN Signaling	4.31	0.333	AKT1,AKT3,BCL2,BCL2L1,BCL2L11,BMPR2,CBL,CSNK2A1,EGFR,FASLG,FGFR4,FOXG1,FOXO3,FOXO4,GHR,GSK3B,IGF1R,ITGA5,KRAS,MAGI2,MAP2K1,MAPK1,MRAS,NRAS,PDGFRA,PDGFRB,PDPK1,PIK3CA,PIK3CB,PIK3R1,PIK3R3,PTEN,RALA,RAP1A,RAP1B,RAP2B,RASD2,SHC1,SOS1,TGFBR1,TGFBR3,TNFRSF11A
PI3K Signaling in B Lymphocytes	4.31	0.328	ABL1,AKT1,AKT3,ATF1,ATF2,ATF6,BCL10,CALM1 (includes others),CAMK2A,CAMK2G,CBL,CREB1,FOS,FOXO3,ITPR1,KRAS,MAP2K1,MAPK1,MRAS,NFAT5,NFATC3,NFKBIE,NRAS,PDPK1,PIK3AP1,PIK3CA,PIK3CB,PIK3R1,PLCB1,PLCG1,PLCH2,PLCL1,PLCZ1,PLEKHA2,PPP3CB,PPP3R1,PRKCB,PTEN,RALA,RAP1A,RAP1B,RAP2B,RASD2,TLR4
Synaptic Long Term Depression	4.31	0.306	CACNA1B,CACNA1C,CACNA1E,CACNA1G,CACNA1I,CACNA2D1,CACNB4,CACNG4,CACNG6,CACNG8,CRH,CTH,GAD1,GNA11,GNA12,GNA13,GNAQ,GRIA1,GRIA4,GRID2,GRM2,GRM4,GRM8,GUCY1A2,IGF1,IGF1R,ITPR1,KRAS,MAP2K1,MAPK1,MRAS,NPR3,NRAS,PLCB1,PLCG1,PLCH2,PLCL1,PLCZ1,PPP2CB,PPP2R2B,PPP2R5A,PPP2R5E,PRKCA,PRKCB,PRKCD,PRKCE,PRKCQ,PRKD1,PRKG1,PTPA,RALA,RAP1A,RAP1B,RAP2B,RASD2,SMARCC2
VEGF Family Ligand-Receptor Interactions	4.27	0.369	AKT1,AKT3,FOS,JMJD7-PLA2G4B,KRAS,MAP2K1,MAPK1,MRAS,NRAS,NRP2,PGF,PIK3C2A,PIK3CA,PIK3CB,PIK3R1,PIK3R3,PLCG1,PRKCA,PRKCB,PRKCD,PRKCE,PRKCQ,PRKD1,RALA,RAP1A,RAP1B,RAP2B,RASD2,SHC1,SOS1,VEGFA
Sperm Motility	4.27	0.296	ABL1,ABL2,ALK,CACNA1G,CALM1 (includes others),DDR2,DSTYK,DYRK1A,DYRK3,EGFR,EPHA2,EPHA5,EPHB2,EPHB3,ERBB2,ERBB4,FES,FGFR4,FRK,GUCY1A2,IGF1R,ITK,ITPR1,JAK1,LMTK2,MAP2K1,MAP2K6,MET,MRAS,PDE1B,PDE4B,PDE4D,PDGFRA,PDGFRB,PEAK1,PLCB1,PLCG1,PLCH2,PLCL1,PLCZ1,PRKACA,PRKAG2,PRKAR1A,PRKAR2A,PRKCA,PRKCB,PRKCD,PRKCE,PRKCQ,PRKD1,PRKG1,PTK6,ROR1,RYK,SLC12A2,SLC16A10,SRC,STYK1,TEC,TEK,TWF1,TYRO3,YES1
Systemic Lupus Erythematosus In B Cell Signaling Pathway	4.24	0.283	AKT1,AKT3,BCL10,BCL2,BCL2L1,BCL2L11,CALM1 (includes others),CBL,CCND2,CD5,CD72,CLCF1,CNTF,CTNNB1,EDA,FASLG,FOS,FOXG1,FOXO3,FOXO4,GAB1,GSK3B,IL11,IL12B,IL1F10,IL33,IL6,IL6R,IL6ST,JAK1,KRAS,LIF,MAP2K1,MAPK1,MCL1,MRAS,MTOR,MYD88,NFAT5,NFATC3,NRAS,PAG1,PDPK1,PIK3AP1,PIK3C2A,PIK3CA,PIK3CB,PIK3R1,PIK3R3,PPP3CB,PPP3R1,PRKCA,PRKCB,PRKCD,PRKCE,PRKCQ,PRKD1,PTPN11,RALA,RAP1A,RAP1B,RAP2B,RASD2,SHC1,SHE,SHF,S…
CXCR4 Signaling	4.18	0.311	ADCY6,AKT1,AKT3,CRK,CXCR4,ELMO1,FOS,GNA11,GNA12,GNA13,GNAQ,GNG12,GNG2,GNG4,GNG7,ITPR1,KRAS,MAP2K1,MAPK1,MAPK8,MAPK9,MRAS,NRAS,PAK1,PAK2,PAK3,PAK4,PIK3C2A,PIK3CA,PIK3CB,PIK3R1,PIK3R3,PLCB1,PRKCA,PRKCB,PRKCD,PRKCE,PRKCQ,PRKD1,RALA,RAP1A,RAP1B,RAP2B,RASD2,RHOBTB2,RHOC,RHOQ,RHOU,RND2,ROCK1,SRC
Telomerase Signaling	4.17	0.346	ABL1,AKT1,AKT3,EGFR,ELK3,ETS2,HDAC2,HDAC4,HDAC7,HSP90B1,KRAS,MAP2K1,MAPK1,MRAS,NRAS,PDPK1,PIK3C2A,PIK3CA,PIK3CB,PIK3R1,PIK3R3,PPP2CB,PPP2R2B,PPP2R5A,PPP2R5E,PTPA,RALA,RAP1A,RAP1B,RAP2B,RASD2,RB1,SHC1,SOS1,SP1,TP53
T Cell Receptor Signaling	4.17	0.346	BCL10,CALM1 (includes others),CBL,CD28,CD8A,FOS,GRAP2,ITK,KRAS,MAP2K1,MAP3K1,MAPK1,MAPK8,MRAS,NFAT5,NFATC3,NRAS,PAG1,PIK3C2A,PIK3CA,PIK3CB,PIK3R1,PIK3R3,PLCG1,PPP3CB,PPP3R1,PRKCQ,RALA,RAP1A,RAP1B,RAP2B,RASA1,RASD2,SHB,SOS1,TEC
Pancreatic Adenocarcinoma Signaling	4.16	0.343	ABL1,AKT1,AKT3,BCL2,BCL2L1,CDKN2B,E2F3,E2F7,EGFR,ERBB2,JAK1,KRAS,MAP2K1,MAPK1,MAPK8,MAPK9,PA2G4,PDGFC,PGF,PIK3C2A,PIK3CA,PIK3CB,PIK3R1,PIK3R3,PLD2,PTGS2,RAD51,RALA,RB1,SMAD2,SMAD3,SMAD4,STAT1,TGFB2,TGFBR1,TP53,VEGFA
PI3K/AKT Signaling	4.13	0.306	AKT1,AKT3,BCL2,BCL2L1,CTNNB1,EIF4E,FOXO3,GAB1,GAB2,GHR,GSK3B,HSP90B1,IL10RA,IL17RD,IL17RE,IL5RA,IL6R,IL6ST,ITGA5,JAK1,KRAS,LIMS1,MAP2K1,MAPK1,MCL1,MRAS,MTOR,NFKBIE,NRAS,PDPK1,PIK3CA,PIK3CB,PIK3R1,PIK3R3,PPP2CB,PPP2R2B,PPP2R5A,PPP2R5E,PTEN,PTGS2,PTPA,RALA,RAP1A,RAP1B,RAP2B,RASD2,SHC1,SOS1,TP53,TSC1,YWHAE,YWHAG,YWHAZ
UVA-Induced MAPK Signaling	4.1	0.351	BCL2L1,EGFR,FOS,KRAS,MAPK1,MAPK8,MAPK9,MRAS,MTOR,NRAS,PIK3C2A,PIK3CA,PIK3CB,PIK3R1,PIK3R3,PLCB1,PLCG1,PLCH2,PLCL1,PLCZ1,PRKCA,RALA,RAP1A,RAP1B,RAP2B,RASD2,RPS6KA2,RPS6KA3,RPS6KA5,RPS6KA6,STAT1,TNKS,TNKS2,TP53
NF-κB Activation by Viruses	4.07	0.366	AKT1,AKT3,CXCR5,EIF2AK2,ITGA1,ITGA5,ITGA6,ITGB3,KRAS,MAP3K1,MAPK1,MRAS,NFKBIE,NRAS,PIK3C2A,PIK3CA,PIK3CB,PIK3R1,PIK3R3,PRKCA,PRKCB,PRKCD,PRKCE,PRKCQ,PRKD1,RALA,RAP1A,RAP1B,RAP2B,RASD2
Protein Ubiquitination Pathway	4.06	0.28	BAG1,BAP1,BIRC6,BRCA1,CBL,CDC23,CUL2,DNAJB1,DNAJB4,DNAJB5,DNAJC10,DNAJC15,DNAJC18,DNAJC21,DNAJC24,DNAJC27,DNAJC5,DNAJC9,FBXW7,HSP90B1,HSPA13,HSPA2,HSPA4L,HSPA8,HSPB6,HSPD1,HSPH1,NEDD4L,PAN2,PSMB2,PSMD11,PSMD5,SACS,SASS6,SKP1,SKP2,SMURF1,SMURF2,TRAF6,UBE2D1,UBE2E1,UBE2E2,UBE2E3,UBE2G1,UBE2H,UBE2I,UBE2J1,UBE2K,UBE2L3,UBE2N,UBE2R2,UBE2V1,UBE2W,UBE3A,UBE4B,UBR1,UBR2,USP1,USP12,USP13,USP15,USP25,USP27…
FAK Signaling	4.01	0.351	ACTA1,AKT1,AKT3,ARHGAP26,CAPN1,CAPN6,CRK,EGFR,ITGA5,KRAS,MAP2K1,MAPK1,MRAS,NRAS,PAK1,PAK2,PAK3,PAK4,PDPK1,PIK3C2A,PIK3CA,PIK3CB,PIK3R1,PIK3R3,PLCG1,PTEN,RALA,RAP1A,RAP1B,RAP2B,RASD2,SOS1,SRC
Nitric Oxide Signaling in the Cardiovascular System	4.01	0.351	AKT1,AKT3,ATP2A2,CACNA1C,CACNA1E,CALM1 (includes others),CHRM1,GUCY1A2,HSP90B1,ITPR1,MAP2K1,MAPK1,PDE1B,PDE3B,PDGFC,PGF,PIK3C2A,PIK3CA,PIK3CB,PIK3R1,PIK3R3,PRKACA,PRKAG2,PRKAR1A,PRKAR2A,PRKCA,PRKCB,PRKCD,PRKCE,PRKCQ,PRKD1,PRKG1,VEGFA
Aldosterone Signaling in Epithelial Cells	4	0.312	DNAJB1,DNAJB4,DNAJB5,DNAJC10,DNAJC15,DNAJC18,DNAJC21,DNAJC24,DNAJC27,DNAJC5,DNAJC9,HSP90B1,HSPA13,HSPA2,HSPA4L,HSPA8,HSPB6,HSPD1,HSPH1,ICMT,ITPR1,KRAS,MAP2K1,MAPK1,NR3C2,PDPK1,PIK3C2A,PIK3CA,PIK3CB,PIK3R1,PIK3R3,PIP4K2B,PIP5K1C,PLCB1,PLCG1,PLCH2,PLCL1,PLCZ1,PRKCA,PRKCB,PRKCD,PRKCE,PRKCQ,PRKD1,SACS,SASS6,SLC12A2,SOS1
Melanoma Signaling	4	0.42	AKT1,AKT3,KRAS,MAP2K1,MAPK1,MITF,MRAS,NRAS,PIK3C2A,PIK3CA,PIK3CB,PIK3R1,PIK3R3,PTEN,RALA,RAP1A,RAP1B,RAP2B,RASD2,RB1,TP53
14-3-3-mediated Signaling	3.96	0.325	AKT1,AKT3,CBL,FOS,GSK3B,KRAS,MAP2K1,MAPK1,MAPK8,MAPK9,MRAS,NRAS,PIK3C2A,PIK3CA,PIK3CB,PIK3R1,PIK3R3,PLCB1,PLCG1,PLCH2,PLCL1,PLCZ1,PRKCA,PRKCB,PRKCD,PRKCE,PRKCQ,PRKD1,RALA,RAP1A,RAP1B,RAP2B,RASD2,SNCA,SRC,TSC1,TUBB3,TUBB8,YWHAE,YWHAG,YWHAZ
IL-15 Production	3.96	0.331	ABL1,ABL2,ALK,DDR2,DSTYK,DYRK1A,DYRK3,EGFR,EPHA2,EPHA5,EPHB2,EPHB3,ERBB2,ERBB4,FES,FGFR4,FRK,IGF1R,IL6,ITK,JAK1,LMTK2,MAP2K1,MAP2K6,MET,PDGFRA,PDGFRB,PEAK1,PTK6,ROR1,RYK,SRC,STAT1,STYK1,TEC,TEK,TWF1,TYRO3,YES1
IL-2 Signaling	3.94	0.393	AKT1,AKT3,CSNK2A1,FOS,JAK1,KRAS,MAP2K1,MAPK1,MAPK8,MRAS,NRAS,PIK3C2A,PIK3CA,PIK3CB,PIK3R1,PIK3R3,PTPN11,RALA,RAP1A,RAP1B,RAP2B,RASD2,SHC1,SOS1
Hypoxia Signaling in the Cardiovascular System	3.94	0.375	AKT1,ATF2,BIRC6,CREB1,CREB3L4,CREBBP,EP300,HIF1A,HSP90B1,NFKBIE,PTEN,TP53,UBE2D1,UBE2E1,UBE2E2,UBE2E3,UBE2G1,UBE2H,UBE2I,UBE2J1,UBE2K,UBE2L3,UBE2N,UBE2R2,UBE2V1,UBE2W,VEGFA
NF-κB Signaling	3.91	0.301	AKT1,AKT3,AZI2,BCL10,BMP2,BMPR2,CREBBP,CSNK2A1,EGFR,EIF2AK2,EP300,FGFR4,GHR,GSK3B,HDAC2,IGF1R,IL1F10,IL33,KRAS,MAP2K6,MAP3K1,MAP3K3,MAPK8,MRAS,MYD88,NFKBIE,NRAS,PDGFRA,PDGFRB,PIK3C2A,PIK3CA,PIK3CB,PIK3R1,PIK3R3,PRKACA,PRKCB,PRKCQ,RALA,RAP1A,RAP1B,RAP2B,RASD2,TAB2,TAB3,TGFBR1,TGFBR3,TLR4,TLR5,TNFRSF11A,TRAF3,TRAF6,UBE2N,UBE2V1
Netrin Signaling	3.89	0.385	ABLIM1,CACNA1B,CACNA1C,CACNA1E,CACNA1G,CACNA1I,CACNA2D1,CACNB4,CACNG4,CACNG6,CACNG8,ENAH,NCK1,NFAT5,NFATC3,NTN1,PPP3CB,PPP3R1,PRKACA,PRKAG2,PRKAR1A,PRKAR2A,PRKG1,UNC5C,UNC5D
STAT3 Pathway	3.89	0.319	BCL2,BMPR2,EGFR,FGFR4,GHR,HGF,IGF1,IGF1R,IL10RA,IL17RD,IL17RE,IL5RA,IL6R,IL6ST,KRAS,MAP2K1,MAP3K12,MAP3K9,MAPK1,MAPK8,MAPK9,MRAS,NRAS,PDGFRA,PDGFRB,PIM1,RALA,RAP1A,RAP1B,RAP2B,RASD2,SOCS2,SOCS3,SOCS4,SOCS5,SOCS6,SOCS7,SRC,TGFB2,TGFBR1,TGFBR3,TNFRSF11A,VEGFA
Virus Entry via Endocytic Pathways	3.88	0.336	ABL1,ACTA1,AP1B1,AP2B1,AP2M1,AP3M1,CLTC,CXADR,FLNB,ITGA1,ITGA5,ITGA6,ITGB3,ITGB8,ITSN1,KRAS,MRAS,NRAS,PIK3C2A,PIK3CA,PIK3CB,PIK3R1,PIK3R3,PLCG1,PRKCA,PRKCB,PRKCD,PRKCE,PRKCQ,PRKD1,RALA,RAP1A,RAP1B,RAP2B,RASD2,SRC
CDK5 Signaling	3.88	0.336	ABL1,ADCY6,CABLES1,CAPN1,CDK5R1,DRD1,ITGA6,KRAS,LAMC1,MAP2K1,MAPK1,MAPK4,MAPK6,MAPK8,MAPK9,MRAS,NRAS,PPP1CC,PPP1R10,PPP1R12A,PPP1R14C,PPP1R3D,PPP2CB,PPP2R2B,PPP2R5A,PPP2R5E,PRKACA,PRKAG2,PRKAR1A,PRKAR2A,PTPA,RALA,RAP1A,RAP1B,RAP2B,RASD2
Endocannabinoid Neuronal Synapse Pathway	3.88	0.323	ADCY6,CACNA1B,CACNA1C,CACNA1E,CACNA1G,CACNA1I,CACNA2D1,CACNB4,CACNG4,CACNG6,CACNG8,CNR1,GNA11,GNAQ,GNG2,GNG7,GRIA1,GRIA4,GRIN2A,GRIN2B,GRIN3A,ITPR1,KCNJ6,KCNJ9,MAPK1,MAPK4,MAPK6,MAPK8,MAPK9,PLCB1,PLCG1,PLCH2,PLCL1,PLCZ1,PPP3CB,PPP3R1,PRKACA,PRKAG2,PRKAR1A,PRKAR2A,PTGS2
HIPPO signaling	3.85	0.357	AMOT,DLG4,DLG5,LATS2,MOB1A,PPP1CC,PPP1R10,PPP1R12A,PPP1R14C,PPP1R3D,PPP2CB,PPP2R2B,PPP2R5A,PPP2R5E,PTPA,RASSF1,SKP1,SKP2,SMAD1,SMAD2,SMAD3,SMAD4,STK3,STK4,TEAD1,TEAD2,WWTR1,YWHAE,YWHAG,YWHAZ
Type II Diabetes Mellitus Signaling	3.81	0.314	ACSL3,ACSL6,ADIPOR2,AKT1,AKT3,CACNA1B,CACNA1C,CACNA1E,CACNA1G,CACNA1I,CACNA2D1,CACNB4,CACNG4,CACNG6,CACNG8,MAFA,MAP3K1,MAPK1,MAPK8,MAPK9,MTOR,NFKBIE,PDPK1,PIK3C2A,PIK3CA,PIK3CB,PIK3R1,PIK3R3,PRKAA2,PRKAB2,PRKAG2,PRKCA,PRKCB,PRKCD,PRKCE,PRKCQ,PRKD1,SLC27A1,SOCS2,SOCS3,SOCS4,SOCS5,SOCS6,SOCS7
PAK Signaling	3.81	0.344	CFL2,EPHB3,GIT1,ITGA5,KRAS,LIMK2,MAP2K1,MAPK1,MAPK8,MAPK9,MRAS,NCK1,NRAS,PAK1,PAK2,PAK3,PAK4,PDGFA,PDGFC,PDGFRA,PDGFRB,PIK3C2A,PIK3CA,PIK3CB,PIK3R1,PIK3R3,RALA,RAP1A,RAP1B,RAP2B,RASD2,SHC1,SOS1
CCR3 Signaling in Eosinophils	3.79	0.325	CALM1 (includes others),CFL2,GNG12,GNG2,GNG4,GNG7,ITPR1,JMJD7-PLA2G4B,KRAS,LIMK2,MAP2K1,MAPK1,MPRIP,MRAS,NRAS,PAK1,PAK2,PAK3,PAK4,PIK3C2A,PIK3CA,PIK3CB,PIK3R1,PIK3R3,PLCB1,PPP1R12A,PPP1R12B,PRKCA,PRKCB,PRKCD,PRKCE,PRKCQ,PRKD1,RALA,RAP1A,RAP1B,RAP2B,RASD2,ROCK1
Actin Cytoskeleton Signaling	3.72	0.286	ABI2,ACTA1,ACTR3,APC,ARHGAP35,ARHGEF12,ARPC3,ARPC4,CFL2,CRK,CRKL,FGD1,FGF11,FGF13,FGF5,FGF9,FN1,GIT1,GNA12,GNA13,GNG12,ITGA5,KRAS,LIMK2,MAP2K1,MAPK1,MPRIP,MRAS,MYH9,MYLK3,NCKAP1,NCKAP1L,NRAS,PAK1,PAK2,PAK3,PAK4,PDGFA,PDGFC,PFN2,PIK3C2A,PIK3CA,PIK3CB,PIK3R1,PIK3R3,PIP5K1C,PPP1R12A,PPP1R12B,RALA,RAP1A,RAP1B,RAP2B,RASD2,ROCK1,SHC1,SOS1,SSH1,SSH3,TRIO,WASF1,WASF2
SAPK/JNK Signaling	3.71	0.337	ATF2,CRK,CRKL,DUSP4,GAB1,GNA12,GNA13,GNG2,GNG7,HNRNPK,KRAS,MAP3K1,MAP3K12,MAP3K2,MAP3K3,MAP3K9,MAPK8,MAPK9,MRAS,NFATC3,NRAS,PIK3C2A,PIK3CA,PIK3CB,PIK3R1,PIK3R3,RALA,RAP1A,RAP1B,RAP2B,RASD2,SHC1,SOS1,TP53
Epithelial Adherens Junction Signaling	3.68	0.307	ACTA1,ACTR3,ACVR1B,ACVR1C,ACVR2A,ACVR2B,AKT1,AKT3,APC,ARPC3,ARPC4,BMPR2,CDH2,CRK,CTNNB1,EGFR,HGF,KRAS,LEF1,MAGI2,MET,MRAS,MYH9,NECTIN1,NECTIN3,NOTCH3,NRAS,PTEN,PTPRM,RALA,RAP1A,RAP1B,RAP2B,RASD2,SNAI1,SRC,SSX2IP,TCF4,TCF7L2,TGFB2,TGFBR1,TGFBR3,TUBB3,TUBB8,WASF1,YES1
PEDF Signaling	3.66	0.354	AKT1,AKT3,BCL2,BCL2L1,FASLG,GDNF,KRAS,MAPK1,MRAS,NFKBIE,NRAS,PIK3C2A,PIK3CA,PIK3CB,PIK3R1,PIK3R3,RALA,RAP1A,RAP1B,RAP2B,RASD2,ROCK1,SRF,TCF12,TCF4,TCF7L2,TP53,WASF2,ZEB1
Cell Cycle: G2/M DNA Damage Checkpoint Regulation	3.63	0.408	ABL1,AURKA,BRCA1,CHEK2,CKS2,EP300,HIPK2,KAT2B,MDM4,RPRM,SKP1,SKP2,TOP2A,TOP2B,TP53,TRIP12,WEE1,YWHAE,YWHAG,YWHAZ
ILK Signaling	3.59	0.292	ACTA1,AKT1,AKT3,ATF2,BMP2,CFL2,CREB1,CREB3L4,CREBBP,CTNNB1,FBLIM1,FLNB,FN1,FOS,GSK3B,HIF1A,ILKAP,ITGB3,ITGB8,LEF1,LIMS1,MAP2K6,MAPK1,MAPK8,MAPK9,MTOR,MYH9,PARVA,PARVB,PDGFC,PDPK1,PGF,PIK3C2A,PIK3CA,PIK3CB,PIK3R1,PIK3R3,PPP1R12A,PPP2CB,PPP2R2B,PPP2R5A,PPP2R5E,PTEN,PTGS2,PTPA,RHOBTB2,RHOC,RHOQ,RHOU,RICTOR,RND2,RPS6KA5,SNAI1,VEGFA
ErbB2-ErbB3 Signaling	3.56	0.375	AKT1,ERBB2,GSK3B,KRAS,MAP2K1,MAPK1,MRAS,NRAS,NRG2,PDPK1,PIK3C2A,PIK3CA,PIK3CB,PIK3R1,PIK3R3,PTEN,RALA,RAP1A,RAP1B,RAP2B,RASD2,SHC1,SOS1,SP1
FAT10 Cancer Signaling Pathway	3.56	0.413	ACVR1B,ACVR1C,ACVR2A,ACVR2B,AKT1,AKT3,BMPR2,CTNNB1,CXCR4,GSK3B,IL6,SMAD2,SMAD3,SMAD4,TCF4,TGFB2,TGFBR1,TGFBR3,TP53
Thrombin Signaling	3.54	0.286	ADCY6,AKT1,AKT3,ARHGEF12,CAMK2A,CAMK2G,CREB1,EGFR,GATA4,GATA6,GNA11,GNA12,GNA13,GNAQ,GNG12,GNG2,GNG4,GNG7,ITPR1,KRAS,MAP2K1,MAPK1,MPRIP,MRAS,NRAS,PDPK1,PIK3C2A,PIK3CA,PIK3CB,PIK3R1,PIK3R3,PLCB1,PLCG1,PLCH2,PLCL1,PLCZ1,PPP1R12A,PPP1R12B,PRKCA,PRKCB,PRKCD,PRKCE,PRKCQ,PRKD1,RALA,RAP1A,RAP1B,RAP2B,RASD2,RHOBTB2,RHOC,RHOQ,RHOU,RND2,ROCK1,SHC1,SOS1,SRC
Salvage Pathways of Pyrimidine Ribonucleotides	3.53	0.337	ACVR2A,AICDA,AK4,CDK6,CDK8,CSNK1A1,DAPK1,DMPK,DYRK1A,EIF2AK2,HIPK1,LIMK2,MAP2K1,MAP2K6,MAP3K9,MAPK1,MAPK6,MAPK8,MAPK9,NME1,NME3,PAK1,PAK2,PAK3,PIM1,PRKAA2,PRKCD,PRKCE,PRKCQ,PRPF4B,TTK,UCK2
NRF2-mediated Oxidative Stress Response	3.53	0.29	ABCC2,ABCC4,ACTA1,AKR7A2,AKT1,BACH1,CREBBP,CUL3,DNAJA2,DNAJB1,DNAJB4,DNAJB5,DNAJC10,DNAJC15,DNAJC18,DNAJC21,DNAJC5,DNAJC9,ENC1,EP300,FKBP5,FOS,GSK3B,GSR,GSTM3,KRAS,MAFG,MAP2K1,MAP2K6,MAP3K1,MAPK1,MAPK8,MAPK9,MRAS,NFE2L2,NRAS,PIK3C2A,PIK3CA,PIK3CB,PIK3R1,PIK3R3,PRKCA,PRKCB,PRKCD,PRKCE,PRKCQ,PRKD1,RALA,RAP1A,RAP1B,RAP2B,RASD2,UBE2E3,UBE2K
HIF1α Signaling	3.52	0.324	AKT1,AKT3,CREBBP,CUL2,EP300,HIF1A,KRAS,MAPK1,MAPK4,MAPK6,MAPK8,MAPK9,MMP14,MMP15,MMP16,MRAS,NCOA1,NRAS,PDGFC,PGF,PIK3C2A,PIK3CA,PIK3CB,PIK3R1,PIK3R3,RALA,RAP1A,RAP1B,RAP2B,RASD2,SLC2A1,SLC2A14,SLC2A3,SLC2A8,TP53,VEGFA
T Cell Exhaustion Signaling Pathway	3.52	0.296	ACVR1B,ACVR1C,ACVR2A,ACVR2B,AKT1,AKT3,BMPR2,BTLA,CD28,FOS,FOXP1,IL10RA,IL12B,IL6,IL6R,JAK1,KRAS,MAPK1,MAPK8,MAPK9,MRAS,MTOR,NFAT5,NFATC3,NRAS,PDK1,PIK3C2A,PIK3CA,PIK3CB,PIK3R1,PIK3R3,PLCG1,PPP2CB,PPP2R2B,PPP2R5A,PPP2R5E,PRKCQ,PTPA,PTPN11,RALA,RAP1A,RAP1B,RAP2B,RASD2,SMAD2,SMAD3,STAT1,TGFBR1,TGFBR3,VEGFA
Agrin Interactions at Neuromuscular Junction	3.49	0.355	ACTA1,DAG1,EGFR,ERBB2,ERBB4,ITGA1,ITGA5,ITGA6,ITGB3,KRAS,LAMC1,MAPK1,MAPK8,MAPK9,MRAS,NRAS,NRG2,PAK1,PAK2,PAK3,PAK4,RALA,RAP1A,RAP1B,RAP2B,RASD2,SRC
Adipogenesis pathway	3.47	0.311	AKT1,BMP2,BMP7,BMPR2,CLOCK,CTBP2,CTNNB1,EGR2,EZH2,FBXW7,FGFR4,FZD2,FZD3,FZD4,FZD5,FZD6,GTF2H5,HDAC2,HDAC4,HDAC7,HIF1A,KAT2B,KAT7,KLF3,MNAT1,NR1D2,NR2F2,PER2,RB1,RBBP4,RUNX1T1,SAP30,SIN3B,SIRT1,SMAD1,SMAD3,SMAD9,TBL1XR1,TP53,WNT5A,ZNF423
Regulation of IL-2 Expression in Activated and Anergic T Lymphocytes	3.45	0.341	BCL10,CALM1 (includes others),CD28,FOS,KRAS,MAP2K1,MAP3K1,MAPK1,MAPK8,MAPK9,MRAS,NFAT5,NFATC3,NFKBIE,NRAS,PLCG1,PPP3CB,PPP3R1,RALA,RAP1A,RAP1B,RAP2B,RASD2,SMAD2,SMAD3,SMAD4,SOS1,TGFB2,TGFBR1,TOB1
Germ Cell-Sertoli Cell Junction Signaling	3.44	0.295	ACTA1,AKT1,CDH2,CFL2,CTNNB1,ITGA6,KRAS,LAMC3,LIMK2,MAP2K1,MAP2K6,MAP3K1,MAP3K12,MAP3K2,MAP3K3,MAP3K9,MAPK1,MAPK8,MAPK9,MRAS,NECTIN3,NRAS,PAK1,PAK2,PAK3,PAK4,PDPK1,PIK3C2A,PIK3CA,PIK3CB,PIK3R1,PIK3R3,PLS1,RALA,RAP1A,RAP1B,RAP2B,RASD2,RHOBTB2,RHOC,RHOQ,RHOU,RND2,SRC,TGFB2,TGFBR1,TJP1,TUBB3,TUBB8
Amyotrophic Lateral Sclerosis Signaling	3.44	0.333	AKT3,BCL2,BCL2L1,BID,CACNA1C,CACNA1E,CAPN1,CAPN6,CCS,GDNF,GLUL,GRIA1,GRIA4,GRID2,GRIK2,GRIN2A,GRIN2B,GRIN3A,IGF1,NEFM,PAK1,PDGFC,PGF,PIK3C2A,PIK3CA,PIK3CB,PIK3R1,PIK3R3,RAB5B,RNF19A,TP53,VEGFA
Superpathway of Inositol Phosphate Compounds	3.42	0.286	CILP,DUSP13,DUSP16,DUSP2,DUSP5,EYA4,ILKAP,IPMK,IPPK,MINPP1,MTMR8,MTMR9,NUDT11,NUDT3,PALD1,PAWR,PGAM5,PI4K2A,PI4KB,PIK3C2A,PIK3CA,PIK3CB,PIK3R1,PIK3R3,PIP4K2A,PIP4K2B,PIP4P1,PIP4P2,PIP5K1C,PLCB1,PLCG1,PLCZ1,PPFIA2,PPM1H,PPM1K,PPP1CC,PPP1R12A,PPP2R5A,PPP2R5E,PPP4R1,PPTC7,PTEN,PTPA,PTPN11,PTPN13,PTPRJ,PTPRM,PXYLP1,RASA1,RNGTT,SIRPA,SOCS3,SSH3,STYX,STYXL1
PKCθ Signaling in T Lymphocytes	3.38	0.3	BCL10,CACNA1B,CACNA1C,CACNA1E,CACNA1G,CACNA1I,CACNA2D1,CACNB4,CACNG4,CACNG6,CACNG8,CAMK2A,CAMK2G,CD28,FOS,GRAP2,KRAS,MAP3K1,MAP3K12,MAP3K2,MAP3K3,MAP3K9,MAPK1,MAPK8,MRAS,NFAT5,NFATC3,NFKBIE,NRAS,PIK3C2A,PIK3CA,PIK3CB,PIK3R1,PIK3R3,PLCG1,POU2F1,PPP3CB,PPP3R1,PRKCQ,RALA,RAP1A,RAP1B,RAP2B,RASD2,SOS1
Basal Cell Carcinoma Signaling	3.31	0.357	APC,BMP2,BMP7,CTNNB1,FZD2,FZD3,FZD4,FZD5,FZD6,GLI1,GLI3,GSK3B,HHIP,LEF1,PTCH1,SHH,TCF4,TCF7L2,TP53,WNT1,WNT2B,WNT5A,WNT7A,WNT9A,WNT9B
Angiopoietin Signaling	3.29	0.351	AKT1,AKT3,CRK,KRAS,MRAS,NCK1,NFKBIE,NRAS,PAK1,PAK2,PAK3,PAK4,PIK3C2A,PIK3CA,PIK3CB,PIK3R1,PIK3R3,PTPN11,RALA,RAP1A,RAP1B,RAP2B,RASA1,RASD2,SOS1,TEK
Relaxin Signaling	3.29	0.299	ADCY6,AKT1,AKT3,CREB1,CTH,FOS,GAD1,GDE1,GNA11,GNA12,GNA13,GNAQ,GNG12,GNG2,GNG4,GNG7,GUCY1A2,MAP2K1,MAPK1,MRAS,NFKBIE,NPR3,PDE11A,PDE1B,PDE3A,PDE3B,PDE4B,PDE4D,PDE6A,PDE7A,PIK3C2A,PIK3CA,PIK3CB,PIK3R1,PIK3R3,PRKACA,PRKAG2,PRKAR1A,PRKAR2A,RAP1A,RAP1B,RLN2,SMARCC2,VEGFA
Antiproliferative Role of Somatostatin Receptor 2	3.29	0.351	CTH,GAD1,GNG12,GNG2,GNG4,GNG7,GUCY1A2,KRAS,MAP2K1,MAPK1,MRAS,NPR3,NRAS,PIK3C2A,PIK3CA,PIK3CB,PIK3R1,PIK3R3,PTPN11,RALA,RAP1A,RAP1B,RAP2B,RASD2,SMARCC2,SRC
3-phosphoinositide Biosynthesis	3.27	0.294	CILP,DUSP13,DUSP16,DUSP2,DUSP5,EYA4,ILKAP,MINPP1,MTMR8,MTMR9,NUDT11,NUDT3,PALD1,PAWR,PGAM5,PI4K2A,PI4KB,PIK3C2A,PIK3CA,PIK3CB,PIK3R1,PIK3R3,PIP4K2B,PIP5K1C,PPFIA2,PPM1H,PPM1K,PPP1CC,PPP1R12A,PPP2R5A,PPP2R5E,PPP4R1,PPTC7,PTEN,PTPA,PTPN11,PTPN13,PTPRJ,PTPRM,PXYLP1,RASA1,RNGTT,SIRPA,SOCS3,SSH3,STYX,STYXL1
Paxillin Signaling	3.26	0.321	ACTA1,ARF6,CRK,ITGA1,ITGA10,ITGA5,ITGA6,ITGA9,ITGB3,ITGB8,KRAS,MAPK1,MAPK8,MAPK9,MRAS,NCK1,NRAS,PAK1,PAK2,PAK3,PAK4,PARVA,PIK3C2A,PIK3CA,PIK3CB,PIK3R1,PIK3R3,RALA,RAP1A,RAP1B,RAP2B,RASD2,SOS1,SRC
α-Adrenergic Signaling	3.26	0.33	ADCY6,CALM1 (includes others),GNAQ,GNG12,GNG2,GNG4,GNG7,ITPR1,KRAS,MAP2K1,MAPK1,MRAS,NRAS,PHKA2,PLCG1,PRKACA,PRKAG2,PRKAR1A,PRKAR2A,PRKCA,PRKCB,PRKCD,PRKCE,PRKCQ,PRKD1,RALA,RAP1A,RAP1B,RAP2B,RASD2,SLC8A1
fMLP Signaling in Neutrophils	3.2	0.313	ACTR3,ARPC3,ARPC4,CALM1 (includes others),GNG12,GNG2,GNG4,GNG7,ITPR1,KRAS,MAP2K1,MAPK1,MRAS,NFAT5,NFATC3,NFKBIE,NRAS,PIK3C2A,PIK3CA,PIK3CB,PIK3R1,PIK3R3,PLCB1,PPP3CB,PPP3R1,PRKCA,PRKCB,PRKCD,PRKCE,PRKCQ,PRKD1,RALA,RAP1A,RAP1B,RAP2B,RASD2
Rac Signaling	3.19	0.315	ABI2,ACTR3,ARPC3,ARPC4,CDK5R1,CFL2,ELK4,ITGA5,KRAS,LIMK2,MAP2K1,MAP3K1,MAPK1,MAPK8,MRAS,NCKAP1,NRAS,PAK1,PAK2,PAK3,PAK4,PIK3C2A,PIK3CA,PIK3CB,PIK3R1,PIK3R3,PIP4K2B,PIP5K1C,RALA,RAP1A,RAP1B,RAP2B,RASD2,SH3RF1,WASF1
IL-8 Signaling	3.18	0.281	AKT1,AKT3,BCL2,BCL2L1,CCND2,EGFR,FOS,GNA12,GNA13,GNG12,GNG2,GNG4,GNG7,ITGB3,KRAS,LIMK2,MAP2K1,MAPK1,MAPK8,MAPK9,MRAS,MTOR,NRAS,PAK2,PDGFC,PGF,PIK3C2A,PIK3CA,PIK3CB,PIK3R1,PIK3R3,PLD2,PRKCA,PRKCB,PRKCD,PRKCE,PRKCQ,PRKD1,PTGS2,RAB11FIP2,RALA,RAP1A,RAP1B,RAP2B,RASD2,RHOBTB2,RHOC,RHOQ,RHOU,RND2,ROCK1,SRC,TEK,TRAF6,VEGFA
Gαq Signaling	3.17	0.294	AKT1,AKT3,CALCR,CALM1 (includes others),CHRM1,CHRM3,GNA11,GNAQ,GNG12,GNG2,GNG4,GNG7,GSK3B,HTR2A,HTR2C,ITPR1,MAP2K1,MAPK1,MRAS,NFATC3,NFKBIE,PIK3C2A,PIK3CA,PIK3CB,PIK3R1,PIK3R3,PLCB1,PLCG1,PLD2,PPP3CB,PPP3R1,PRKCA,PRKCB,PRKCD,PRKCE,PRKCQ,PRKD1,RGS18,RGS4,RHOBTB2,RHOC,RHOQ,RHOU,RND2,ROCK1
GP6 Signaling Pathway	3.12	0.31	ADAM10,AKT1,AKT3,APBB1IP,CALM1 (includes others),COL10A1,COL11A1,COL19A1,COL1A2,COL22A1,COL23A1,COL4A1,COL4A4,COL5A1,COL6A1,COL7A1,COL9A1,GRAP2,GSK3B,ITGB3,ITPR1,LAMC1,LAMC3,PDPK1,PIK3C2A,PIK3CA,PIK3CB,PIK3R1,PIK3R3,PRKCA,PRKCB,PRKCD,PRKCE,PRKCQ,PRKD1,RAP1B
mTOR Signaling	3.09	0.277	AKT1,AKT3,EIF3A,EIF3L,EIF4B,EIF4E,EIF4G2,HIF1A,KRAS,MAPK1,MRAS,MTOR,NRAS,PDGFC,PDPK1,PGF,PIK3C2A,PIK3CA,PIK3CB,PIK3R1,PIK3R3,PLD2,PPP2CB,PPP2R2B,PPP2R5A,PPP2R5E,PRKAA2,PRKAB2,PRKAG2,PRKCA,PRKCB,PRKCD,PRKCE,PRKCQ,PRKD1,PRR5L,PTPA,RALA,RAP1A,RAP1B,RAP2B,RASD2,RHOBTB2,RHOC,RHOQ,RHOU,RICTOR,RND2,RPS14,RPS6KA2,RPS6KA3,RPS6KA5,RPS6KA6,TSC1,ULK1,VEGFA
IL-17 Signaling	3.09	0.338	AKT1,AKT3,ATF2,GSK3B,IL6,JAK1,KRAS,MAP2K1,MAP2K6,MAPK1,MAPK8,MAPK9,MRAS,NRAS,PIK3C2A,PIK3CA,PIK3CB,PIK3R1,PIK3R3,PTGS2,RALA,RAP1A,RAP1B,RAP2B,RASD2,TRAF3IP2,TRAF6
Semaphorin Signaling in Neurons	3.07	0.368	ARHGAP1,ARHGEF12,CFL2,DPYSL2,FES,LIMK2,MAPK1,MET,PAK1,PAK2,PAK3,PAK4,PLXNB1,RHOBTB2,RHOC,RHOQ,RHOU,RND2,ROCK1,SEMA3A,SEMA4D
Wnt/Ca+ pathway	3.05	0.361	ATF2,CAMK2A,CREB1,CREB3L4,CREBBP,FZD2,FZD3,FZD4,FZD5,FZD6,GSK3B,NFAT5,NFATC3,PDE6A,PLCB1,PLCG1,PLCH2,PLCL1,PLCZ1,PRKCA,ROR1,WNT5A
D-myo-inositol-5-phosphate Metabolism	3.03	0.291	CILP,DUSP13,DUSP16,DUSP2,DUSP5,EYA4,ILKAP,MINPP1,MTMR8,MTMR9,NUDT11,NUDT3,PALD1,PAWR,PGAM5,PIP4K2A,PIP4P1,PIP4P2,PLCB1,PLCG1,PLCZ1,PPFIA2,PPM1H,PPM1K,PPP1CC,PPP1R12A,PPP2R5A,PPP2R5E,PPP4R1,PPTC7,PTEN,PTPA,PTPN11,PTPN13,PTPRJ,PTPRM,PXYLP1,RASA1,RNGTT,SIRPA,SOCS3,SSH3,STYX,STYXL1
Amyloid Processing	3.02	0.38	AKT1,AKT3,APP,BACE2,CAPN1,CAPN6,CDK5R1,CSNK1A1,CSNK2A1,GSK3B,MAPK1,MARK1,NCSTN,PRKACA,PRKAG2,PRKAR1A,PRKAR2A,PRKCE,PSEN1
RhoGDI Signaling	3.02	0.282	ACTA1,ACTR3,ARHGAP1,ARHGAP12,ARHGAP35,ARHGAP5,ARHGAP6,ARHGEF12,ARPC3,ARPC4,CDH11,CDH2,CDH20,CDH4,CDH6,CDH8,CFL2,CREBBP,EP300,ESR1,ESR2,GNA11,GNA12,GNA13,GNAQ,GNG12,GNG2,GNG4,GNG7,ITGA5,LIMK2,MRAS,PAK1,PAK2,PAK3,PAK4,PIP4K2B,PIP5K1C,PPP1R12A,PPP1R12B,PRKCA,RHOBTB2,RHOC,RHOQ,RHOU,RND2,ROCK1,SRC,WASF1,WASF2
Sumoylation Pathway	3.01	0.317	CREBBP,CTBP2,DNMT3A,EP300,FASLG,FOS,HDAC2,MAPK8,MAPK9,MYB,PIAS1,PIAS4,RAN,RCOR1,RHOBTB2,RHOC,RHOQ,RHOU,RND2,SENP5,SERBP1,SIRT1,SMAD4,SNCA,SP1,SP3,TDG,TP53,UBA2,UBE2I,ZEB1,ZNF217
IL-7 Signaling Pathway	3	0.342	AKT1,AKT3,BAK1,BCL2,CXCR5,FOXG1,FOXO3,FOXO4,GSK3B,HGF,JAK1,MAPK1,MCL1,MET,PAX5,PDPK1,PIK3C2A,PIK3CA,PIK3CB,PIK3R1,PIK3R3,SHC1,SLC2A1,SOS1,STAT1
Chemokine Signaling	3	0.338	CALM1 (includes others),CAMK2A,CAMK2G,CXCR4,FOS,GNAQ,KRAS,LIMK2,MAP2K1,MAPK1,MAPK8,MPRIP,MRAS,NRAS,PLCB1,PLCG1,PPP1R12A,PPP1R12B,PRKCA,PRKCB,RALA,RAP1A,RAP1B,RAP2B,RASD2,SRC
Melatonin Signaling	2.91	0.343	CALM1 (includes others),CAMK2A,CAMK2G,GNAQ,MAP2K1,MAP2K6,MAPK1,PLCB1,PLCG1,PLCH2,PLCL1,PLCZ1,PRKACA,PRKAG2,PRKAR1A,PRKAR2A,PRKCA,PRKCB,PRKCD,PRKCE,PRKCQ,PRKD1,RORA,RORB
Actin Nucleation by ARP-WASP Complex	2.91	0.343	ACTR3,ARPC3,ARPC4,GNA12,ITGA5,KRAS,MRAS,NCK1,NRAS,PPP1R12A,PPP1R12B,RALA,RAP1A,RAP1B,RAP2B,RASD2,RHOBTB2,RHOC,RHOQ,RHOU,RND2,ROCK1,SOS1,WASF1
RANK Signaling in Osteoclasts	2.9	0.326	AKT1,AKT3,CALM1 (includes others),CBL,FOS,MAP2K1,MAP2K6,MAP3K1,MAP3K12,MAP3K2,MAP3K3,MAP3K9,MAPK1,MAPK8,MAPK9,MITF,NFKBIE,PIK3C2A,PIK3CA,PIK3CB,PIK3R1,PIK3R3,PPP3CB,PPP3R1,SRC,TAB2,TNFRSF11A,TRAF6
Glucocorticoid Receptor Signaling	2.88	0.252	AKT1,AKT3,ARID2,BAG1,BCL2,BCL2L1,CDKN1C,CREB1,CREBBP,CREBZF,EP300,ESR1,FKBP4,FKBP5,FOS,FOXO3,GTF2A1,GTF2H5,HSP90B1,HSPA2,HSPA8,IL6,JAK1,KAT2B,KRAS,MAP2K1,MAP3K1,MAPK1,MAPK8,MAPK9,MNAT1,MRAS,NCOA1,NCOR1,NFAT5,NFATC3,NFKBIE,NR3C2,NRAS,NRIP1,PBRM1,PBX1,PGR,PIK3C2A,PIK3CA,PIK3CB,PIK3R1,PIK3R3,POLR2E,POLR2F,POU2F1,POU2F2,PPP3CB,PPP3R1,PRKAA2,PRKAB2,PRKACA,PRKAG2,PTGS2,RALA,RAP1A,RAP1B,RAP2B,RASD2,SELE…
RAN Signaling	2.84	0.529	CSE1L,IPO5,KPNA2,KPNA3,KPNA4,KPNA5,KPNA6,RAN,TNPO1
IL-6 Signaling	2.77	0.296	AKT1,AKT3,CSNK2A1,FOS,IL1F10,IL1RAPL1,IL33,IL6,IL6R,IL6ST,KRAS,MAP2K1,MAP2K6,MAPK1,MAPK8,MAPK9,MCL1,MRAS,NFKBIE,NRAS,PIK3C2A,PIK3CA,PIK3CB,PIK3R1,PIK3R3,PTPN11,RALA,RAP1A,RAP1B,RAP2B,RASD2,SHC1,SOCS3,SOS1,SRF,TRAF6,VEGFA
AMPK Signaling	2.74	0.268	ACACB,AK4,AKT1,AKT3,ARID2,ATF2,CAMKK2,CHRM1,CHRM3,CHRNA7,CREB1,CREB3L4,CREBBP,CRTC2,EEF2K,EP300,FOXG1,FOXO3,FOXO4,HMGCR,HNF4A,ILKAP,KAT2B,MAPK1,MRAS,MTOR,PBRM1,PFKFB2,PFKFB3,PHLPP2,PIK3C2A,PIK3CA,PIK3CB,PIK3R1,PIK3R3,PPARGC1A,PPM1A,PPM1H,PPM1K,PPP2CB,PPP2R2B,PPP2R5A,PPP2R5E,PRKAA2,PRKAB2,PRKACA,PRKAG2,PRKAR1A,PRKAR2A,PTPA,RAB11A,SIRT1,SLC2A1,SMARCC2,SMARCD1,TSC1,ULK1
Tec Kinase Signaling	2.74	0.281	ACTA1,FASLG,FOS,FRK,GNA11,GNA12,GNA13,GNAQ,GNG12,GNG2,GNG4,GNG7,ITGA5,ITK,JAK1,MAPK8,MAPK9,MRAS,PAK1,PAK2,PAK3,PAK4,PIK3C2A,PIK3CA,PIK3CB,PIK3R1,PIK3R3,PLCG1,PRKCA,PRKCB,PRKCD,PRKCE,PRKCQ,PRKD1,RHOBTB2,RHOC,RHOQ,RHOU,RND2,SRC,STAT1,TEC,TLR4,TNFSF12,YES1
Role of Oct4 in Mammalian Embryonic Stem Cell Pluripotency	2.73	0.378	BRCA1,CCNF,ETS2,FOXD3,IGF2BP1,JARID2,KDM5B,NR2F2,NR6A1,PHC1,PHC3,RB1,REST,SH3GLB1,TASOR,TP53,WWP2
Neuroinflammation Signaling Pathway	2.71	0.254	ACVR1B,ACVR1C,ACVR2A,ACVR2B,AKT1,AKT3,APP,ATF2,BACE2,BCL2,BIRC6,BMPR2,CD200,CNTF,CREB1,CREB3L4,CREBBP,CTNNB1,FASLG,FOS,GABRA4,GABRA5,GABRB1,GABRB2,GABRB3,GABRE,GABRG2,GAD1,GAD2,GDNF,GLUL,GRIA1,GRIN2A,GRIN2B,GRIN3A,GSK3B,IL12B,IL6,IL6R,JAK1,JMJD7-PLA2G4B,KCNJ6,KCNJ9,MAPK1,MAPK4,MAPK6,MAPK8,MAPK9,MYD88,NCSTN,NFAT5,NFATC3,NFE2L2,P2RX7,PIK3C2A,PIK3CA,PIK3CB,PIK3R1,PIK3R3,PLCG1,PPP3CB,PPP3R1,PSEN1,PTG…
HMGB1 Signaling	2.66	0.28	AKT1,AKT3,CLCF1,CNTF,EDA,FASLG,FOS,IL11,IL12B,IL1F10,IL33,IL6,KAT2B,KAT7,KRAS,LIF,MAP2K1,MAP2K6,MAPK1,MAPK8,MAPK9,MRAS,NRAS,PIK3C2A,PIK3CA,PIK3CB,PIK3R1,PIK3R3,RALA,RAP1A,RAP1B,RAP2B,RASD2,RHOBTB2,RHOC,RHOQ,RHOU,RND2,SELE,SP1,TGFB2,TLR4,TNFSF12,TNFSF15
SPINK1 General Cancer Pathway	2.64	0.344	AKT1,AKT3,EGFR,IL6,IL6R,JAK1,KRAS,MAP2K1,MAPK1,MRAS,NRAS,PIK3C2A,PIK3CA,PIK3CB,PIK3R1,PIK3R3,RALA,RAP1A,RAP1B,RAP2B,RASD2
Leptin Signaling in Obesity	2.63	0.329	ADCY6,AKT1,AKT3,GHSR,MAP2K1,MAPK1,PDE3A,PDE3B,PIK3C2A,PIK3CA,PIK3CB,PIK3R1,PIK3R3,PLCB1,PLCG1,PLCH2,PLCL1,PLCZ1,PRKACA,PRKAG2,PRKAR1A,PRKAR2A,PTPN11,SOCS3
Cardiac β-adrenergic Signaling	2.63	0.286	ADCY6,AKAP11,AKAP12,AKAP13,AKAP6,AKAP7,ATP2A2,CACNA1C,CACNA1E,GDE1,GNG12,GNG2,GNG4,GNG7,MRAS,PALM2AKAP2,PDE11A,PDE1B,PDE3A,PDE3B,PDE4B,PDE4D,PDE6A,PDE7A,PKIA,PPP1CC,PPP1R10,PPP1R12A,PPP1R14C,PPP1R3D,PPP2CB,PPP2R2B,PPP2R5A,PPP2R5E,PRKACA,PRKAG2,PRKAR1A,PRKAR2A,PTPA,SLC8A1
D-myo-inositol (1,4,5,6)-Tetrakisphosphate Biosynthesis	2.61	0.287	CILP,DUSP13,DUSP16,DUSP2,DUSP5,EYA4,ILKAP,IPMK,MINPP1,MTMR8,MTMR9,NUDT11,NUDT3,PALD1,PAWR,PGAM5,PPFIA2,PPM1H,PPM1K,PPP1CC,PPP1R12A,PPP2R5A,PPP2R5E,PPP4R1,PPTC7,PTEN,PTPA,PTPN11,PTPN13,PTPRJ,PTPRM,PXYLP1,RASA1,RNGTT,SIRPA,SOCS3,SSH3,STYX,STYXL1
D-myo-inositol (3,4,5,6)-tetrakisphosphate Biosynthesis	2.61	0.287	CILP,DUSP13,DUSP16,DUSP2,DUSP5,EYA4,ILKAP,IPMK,MINPP1,MTMR8,MTMR9,NUDT11,NUDT3,PALD1,PAWR,PGAM5,PPFIA2,PPM1H,PPM1K,PPP1CC,PPP1R12A,PPP2R5A,PPP2R5E,PPP4R1,PPTC7,PTEN,PTPA,PTPN11,PTPN13,PTPRJ,PTPRM,PXYLP1,RASA1,RNGTT,SIRPA,SOCS3,SSH3,STYX,STYXL1
Apoptosis Signaling	2.6	0.306	BAK1,BCL2,BCL2L1,BCL2L10,BCL2L11,BID,BIRC6,CAPN1,CAPN6,DFFB,FASLG,KRAS,MAP2K1,MAPK1,MAPK8,MCL1,MRAS,NFKBIE,NRAS,PLCG1,PRKCA,PRKCE,PRKCQ,RALA,RAP1A,RAP1B,RAP2B,RASD2,ROCK1,TP53
Apelin Cardiomyocyte Signaling Pathway	2.6	0.306	AKT1,AKT3,ATP2A2,GNA11,HIF1A,ITPR1,MAPK1,MAPK4,MAPK6,MAPK8,MAPK9,PIK3C2A,PIK3CA,PIK3CB,PIK3R1,PIK3R3,PLCB1,PLCG1,PLCH2,PLCL1,PLCZ1,PRKCA,PRKCB,PRKCD,PRKCE,PRKCQ,PRKD1,SLC8A1,SLC9A2,SLC9A6
GPCR-Mediated Nutrient Sensing in Enteroendocrine Cells	2.57	0.297	ADCY6,CACNA1B,CACNA1C,CACNA1E,CACNA1G,CACNA1I,CACNA2D1,CACNB4,CACNG4,CACNG6,CACNG8,GNA11,GNAQ,GNG12,GNG2,GNG4,GNG7,ITPR1,PLCB1,PLCG1,PLCH2,PLCL1,PLCZ1,PRKACA,PRKAG2,PRKAR1A,PRKAR2A,PRKCA,PRKCB,PRKCD,PRKCE,PRKCQ,PRKD1
Role of JAK2 in Hormone-like Cytokine Signaling	2.53	0.406	EPOR,GHR,JAK1,PTPN11,SHC1,SIRPA,SOCS2,SOCS3,SOCS4,SOCS5,SOCS6,SOCS7,STAT1
Oncostatin M Signaling	2.52	0.372	EPAS1,IL6ST,JAK1,KRAS,MAP2K1,MAPK1,MRAS,NRAS,RALA,RAP1A,RAP1B,RAP2B,RASD2,SHC1,SOS1,STAT1
Gα12/13 Signaling	2.45	0.285	AKT1,AKT3,CDH11,CDH2,CDH20,CDH4,CDH6,CDH8,CTNNB1,GNA12,GNA13,KRAS,LPAR2,LPAR3,MAP2K1,MAP3K1,MAPK1,MAPK8,MAPK9,MEF2C,MRAS,NFKBIE,NRAS,PIK3C2A,PIK3CA,PIK3CB,PIK3R1,PIK3R3,RALA,RAP1A,RAP1B,RAP2B,RASA1,RASD2,ROCK1,SRC,TEC
Clathrin-mediated Endocytosis Signaling	2.44	0.266	AAK1,ACTA1,ACTR3,AP1B1,AP2B1,AP2M1,AP3M1,ARF6,ARPC3,ARPC4,ARRB1,CBL,CLTC,CSNK2A1,DAB2,DNM1L,DNM3,EPHB2,EPS15,FGF11,FGF13,FGF5,FGF9,HSPA8,IGF1,ITGA5,ITGB3,ITGB8,LDLR,MET,PDGFA,PDGFC,PGF,PIK3C2A,PIK3CA,PIK3CB,PIK3R1,PIK3R3,PIP5K1C,PON1,PPP3CB,PPP3R1,RAB11A,RAB11B,RAB5B,SH3GL3,SH3GLB1,SH3GLB2,SRC,USP9X,VEGFA
eNOS Signaling	2.44	0.276	ADCY6,AKT1,AKT3,AQP10,AQP4,CALM1 (includes others),CHRM1,CHRM3,CHRNA7,ESR1,ESR2,GNAQ,GUCY1A2,HSP90B1,HSPA2,HSPA8,ITPR1,LPAR2,LPAR3,PDGFC,PDPK1,PGF,PIK3C2A,PIK3CA,PIK3CB,PIK3R1,PIK3R3,PLCG1,PRKAA2,PRKAB2,PRKACA,PRKAG2,PRKAR1A,PRKAR2A,PRKCA,PRKCB,PRKCD,PRKCE,PRKCQ,PRKD1,PRKG1,VEGFA
Bladder Cancer Signaling	2.44	0.302	ABL1,DAPK1,EGFR,ERBB2,FGF11,FGF13,FGF5,FGF9,KRAS,MAP2K1,MAPK1,MMP14,MMP15,MMP16,MRAS,NRAS,PA2G4,PDGFC,PGF,RALA,RAP1A,RAP1B,RAP2B,RASD2,RASSF1,RB1,RPS6KA5,TP53,VEGFA
G-Protein Coupled Receptor Signaling	2.43	0.252	ADCY6,AGTR2,AKT1,AKT3,ATF2,CALCR,CAMK2A,CAMK2G,CHRM1,CHRM3,CNR1,CREB1,CREB3L4,CREBBP,DRD1,DUSP4,DUSP6,GDE1,GNA11,GNAQ,GRM2,GRM4,GRM8,HTR2A,HTR2C,KRAS,MAP2K1,MAPK1,MC2R,MRAS,NFKBIE,NPR3,NRAS,P2RY13,PDE11A,PDE1B,PDE3A,PDE3B,PDE4B,PDE4D,PDE6A,PDE7A,PDPK1,PIK3C2A,PIK3CA,PIK3CB,PIK3R1,PIK3R3,PLCB1,PRKACA,PRKAG2,PRKAR1A,PRKAR2A,PRKCA,PRKCB,PRKCE,RALA,RAP1A,RAP1B,RAP2B,RASA1,RASD2,RGS18,RGS4,S1PR1,SHC1,…
CCR5 Signaling in Macrophages	2.42	0.304	CACNA1B,CACNA1C,CACNA1E,CACNA1G,CACNA1I,CACNA2D1,CACNB4,CACNG4,CACNG6,CACNG8,CALM1 (includes others),FASLG,FOS,GNG12,GNG2,GNG4,GNG7,MAPK1,MAPK8,MAPK9,MRAS,PLCG1,PRKCA,PRKCB,PRKCD,PRKCE,PRKCQ,PRKD1
Ceramide Signaling	2.41	0.307	AKT1,AKT3,BCL2,FOS,KRAS,MAP2K1,MAP3K1,MAPK8,MRAS,NRAS,PIK3C2A,PIK3CA,PIK3CB,PIK3R1,PIK3R3,PPP2CB,PPP2R2B,PPP2R5A,PPP2R5E,PTPA,RALA,RAP1A,RAP1B,RAP2B,RASD2,S1PR1,S1PR2
Acute Myeloid Leukemia Signaling	2.41	0.307	AKT1,AKT3,IDH2,KITLG,KRAS,LEF1,MAP2K1,MAP2K6,MAPK1,MRAS,MTOR,NRAS,PIK3C2A,PIK3CA,PIK3CB,PIK3R1,PIK3R3,PIM1,RALA,RAP1A,RAP1B,RAP2B,RASD2,RUNX1,SOS1,TCF4,TCF7L2
TR/RXR Activation	2.4	0.31	AKR1C1/AKR1C2,AKT1,AKT3,EP300,HIF1A,KLF9,LDLR,MTOR,NCOA1,NCOA4,NCOR1,PDE3B,PIK3C2A,PIK3CA,PIK3CB,PIK3R1,PIK3R3,PPARGC1A,RAB3B,RCAN2,SLC16A2,SLC2A1,STRBP,SYT2,TBL1XR1,THRA
Circadian Rhythm Signaling	2.39	0.394	ADCYAP1R1,ATF2,BHLHE40,CLOCK,CREB1,CREB3L4,CREBBP,GRIN2A,GRIN2B,GRIN3A,PER2,PER3,VIP
PPAR Signaling	2.38	0.297	CREBBP,EP300,FOS,HSP90B1,IL1F10,IL1RAPL1,IL33,KRAS,MAP2K1,MAPK1,MRAS,NCOA1,NCOR1,NFKBIE,NRAS,NRIP1,PDGFA,PDGFC,PDGFRA,PDGFRB,PPARGC1A,PTGS2,RALA,RAP1A,RAP1B,RAP2B,RASD2,SHC1,SOS1,TRAF6
Osteoarthritis Pathway	2.38	0.261	ADAMTS5,ATF2,BMP2,BMPR2,COL10A1,CREB1,CREB3L4,CREBBP,CTNNB1,DDR2,DLX5,EPAS1,FN1,FOXO3,FZD2,FZD3,FZD4,FZD5,FZD6,GLI1,GLI3,HDAC4,HIF1A,IL1RAPL1,ITGA5,JAG1,LEF1,LRP1,MEF2C,MTOR,NAMPT,P2RX7,PDGFC,PGF,PPARGC1A,PRKAA2,PRKAB2,PRKAG2,PTCH1,PTGS2,S1PR2,SIRT1,SMAD1,SMAD2,SMAD3,SMAD4,SMAD7,SMAD9,SP1,TCF4,TCF7L2,TGFBR1,TLR4,VEGFA
Glutamate Receptor Signaling	2.36	0.339	CALM1 (includes others),DLG4,GLUL,GNG2,GNG7,GRIA1,GRIA4,GRID2,GRIK2,GRIN2A,GRIN2B,GRIN3A,GRM2,GRM4,GRM8,HOMER1,SLC17A6,SLC1A1,SLC38A1
Fcγ Receptor-mediated Phagocytosis in Macrophages and Monocytes	2.35	0.301	ACTA1,ACTR3,AKT1,AKT3,ARF6,ARPC3,ARPC4,CBL,CRK,GAB2,MAPK1,NCK1,PAK1,PIK3R1,PIK3R3,PLCG1,PLD2,PRKCA,PRKCB,PRKCD,PRKCE,PRKCQ,PRKD1,PTEN,RAB11A,RAB11B,SRC,YES1
Role of NFAT in Regulation of the Immune Response	2.35	0.267	AKT1,AKT3,ATF2,CALM1 (includes others),CD28,CSNK1A1,CSNK1G1,FOS,GATA4,GNA11,GNA12,GNA13,GNAQ,GNG12,GNG2,GNG4,GNG7,GSK3B,ITK,ITPR1,KRAS,MAP2K1,MAPK1,MEF2C,MRAS,NFAT5,NFATC3,NFKBIE,NRAS,PIK3C2A,PIK3CA,PIK3CB,PIK3R1,PIK3R3,PLCB1,PLCG1,PPP3CB,PPP3R1,PRKCQ,RALA,RAP1A,RAP1B,RAP2B,RASD2,RCAN1,RCAN2,SOS1
Role of IL-17F in Allergic Inflammatory Airway Diseases	2.32	0.366	ATF2,CREB1,CREB3L4,CREBBP,IGF1,IL11,IL6,MAP2K1,MAPK1,RPS6KA2,RPS6KA3,RPS6KA5,RPS6KA6,TRAF3IP2,TRAF6
3-phosphoinositide Degradation	2.31	0.273	CILP,DUSP13,DUSP16,DUSP2,DUSP5,EYA4,ILKAP,MINPP1,MTM1,MTMR8,MTMR9,NUDT11,NUDT3,PALD1,PAWR,PGAM5,PIP4P1,PIP4P2,PPFIA2,PPM1H,PPM1K,PPP1CC,PPP1R12A,PPP2R5A,PPP2R5E,PPP4R1,PPTC7,PTEN,PTPA,PTPN11,PTPN13,PTPRJ,PTPRM,PXYLP1,RASA1,RNGTT,SIRPA,SOCS3,SSH3,STYX,STYXL1
White Adipose Tissue Browning Pathway	2.31	0.281	ADCY6,ATF2,BMP7,CACNA1B,CACNA1C,CACNA1E,CACNA1G,CACNA1I,CACNA2D1,CACNB4,CACNG4,CACNG6,CACNG8,CAMKK2,CREB1,CREB3L4,CREBBP,CTBP2,FGFR4,FNDC5,GUCY1A2,HOXC9,MAPK1,PPARGC1A,PRDM16,PRKAA2,PRKAB2,PRKACA,PRKAG2,PRKAR1A,PRKAR2A,PRKG1,RUNX1T1,SIRT1,THRA,VEGFA
Hereditary Breast Cancer Signaling	2.29	0.277	AKT1,AKT3,ARID2,BRCA1,CDK6,CHEK2,CREBBP,DDB2,EP300,FANCA,GADD45G,HDAC2,HDAC4,HDAC7,KRAS,MRAS,MSH2,NRAS,PBRM1,PIK3C2A,PIK3CA,PIK3CB,PIK3R1,PIK3R3,POLR2E,POLR2F,PTEN,RAD51,RALA,RAP1A,RAP1B,RAP2B,RASD2,RB1,SMARCC2,SMARCD1,TP53,WEE1
GABA Receptor Signaling	2.28	0.298	ADCY6,ALDH5A1,AP1B1,AP2B1,AP2M1,CACNA1B,CACNA1C,CACNA1E,CACNA1G,CACNA1I,CACNA2D1,CACNB4,CACNG4,CACNG6,CACNG8,GABRA4,GABRA5,GABRB1,GABRB2,GABRB3,GABRE,GABRG2,GAD1,GAD2,GPR37,KCNN3,MRAS,UBQLN1
Endocannabinoid Cancer Inhibition Pathway	2.26	0.275	ADCY6,AKT1,AKT3,ATF2,CAMKK2,CCND2,CNR1,CREB1,CREB3L4,CREBBP,CTNNB1,GNA13,GNAQ,GSK3B,HIF1A,LEF1,MAP2K1,MAP2K6,MAPK1,MTOR,PDGFC,PGF,PIK3C2A,PIK3CA,PIK3CB,PIK3R1,PIK3R3,PRKAA2,PRKAB2,PRKACA,PRKAG2,PRKAR1A,PRKAR2A,ROCK1,SPTLC2,SRC,TCF4,TCF7L2,VEGFA
Acute Phase Response Signaling	2.25	0.264	AKT1,AKT3,C1R,FN1,FOS,HMOX2,HNRNPK,IL1F10,IL33,IL6,IL6R,IL6ST,KRAS,MAP2K1,MAP2K6,MAP3K1,MAPK1,MAPK8,MAPK9,MRAS,MTOR,MYD88,NFKBIE,NRAS,PDPK1,PIK3CA,PIK3CB,PIK3R1,PIK3R3,PLG,PTPN11,RALA,RAP1A,RAP1B,RAP2B,RASD2,SAA1,SHC1,SOCS2,SOCS3,SOCS4,SOCS5,SOCS6,SOCS7,SOS1,TCF4,TRAF6
nNOS Signaling in Neurons	2.19	0.348	CALM1 (includes others),CAMK2A,CAPN1,CAPN6,DLG4,GRIN2A,GRIN2B,GRIN3A,PPP3CB,PPP3R1,PRKCA,PRKCB,PRKCD,PRKCE,PRKCQ,PRKD1
Fc Epsilon RI Signaling	2.18	0.282	AKT1,AKT3,GAB1,GRAP2,JMJD7-PLA2G4B,KRAS,MAP2K1,MAP2K6,MAPK1,MAPK8,MAPK9,MRAS,NRAS,PDPK1,PIK3C2A,PIK3CA,PIK3CB,PIK3R1,PIK3R3,PLCG1,PRKCA,PRKCB,PRKCD,PRKCE,PRKCQ,PRKD1,PTPN11,RALA,RAP1A,RAP1B,RAP2B,RASD2,SOS1
ATM Signaling	2.14	0.292	ABL1,ATF1,ATF2,BID,BRCA1,CBX5,CHEK2,CREB1,CREB3L4,CREBBP,GADD45G,HP1BP3,MAPK8,MAPK9,MDM4,PPP1CC,PPP2CB,PPP2R2B,PPP2R5A,PPP2R5E,PTPA,RAD51,SMC1A,SMC2,TLK1,TP53,TRIM28,ZEB1
Production of Nitric Oxide and Reactive Oxygen Species in Macrophages	2.13	0.259	AKT1,AKT3,CREBBP,FOS,JAK1,MAP2K1,MAP3K1,MAP3K12,MAP3K2,MAP3K3,MAP3K9,MAPK1,MAPK8,MAPK9,NFKBIE,PIK3C2A,PIK3CA,PIK3CB,PIK3R1,PIK3R3,PLCG1,PON1,PPP1CC,PPP1R10,PPP1R12A,PPP1R14C,PPP1R3D,PPP2CB,PPP2R2B,PPP2R5A,PPP2R5E,PRKCA,PRKCB,PRKCD,PRKCE,PRKCQ,PRKD1,PTPA,RAP1A,RAP1B,RHOBTB2,RHOC,RHOQ,RHOU,RND2,SIRPA,STAT1,TLR4
Small Cell Lung Cancer Signaling	2.12	0.31	ABL1,AKT1,AKT3,BCL2,BCL2L1,BID,CDK6,CDKN2B,NFKBIE,PA2G4,PIK3C2A,PIK3CA,PIK3CB,PIK3R1,PIK3R3,PTEN,PTGS2,RB1,SKP2,TP53,TRAF3,TRAF6
Sphingosine-1-phosphate Signaling	2.1	0.281	ACER2,ACER3,ADCY6,AKT1,AKT3,ASAH2,ASAH2B,GNA12,GNA13,GNAQ,MAPK1,PDGFA,PDGFC,PDGFRA,PDGFRB,PIK3C2A,PIK3CA,PIK3CB,PIK3R1,PIK3R3,PLCB1,PLCG1,PLCH2,PLCL1,PLCZ1,RHOBTB2,RHOC,RHOQ,RHOU,RND2,S1PR1,S1PR2
Ephrin B Signaling	2.04	0.306	CAP1,CBL,CFL2,CTNNB1,CXCR4,EFNB2,EPHB2,EPHB3,GNA11,GNA12,GNA13,GNAQ,GNG12,GNG2,GNG4,GNG7,HNRNPK,ITSN1,MAPK1,MRAS,PAK1,ROCK1
Endothelin-1 Signaling	2.01	0.257	ADCY6,ECE1,EDNRA,FOS,GAB1,GNA11,GNA12,GNA13,GNAQ,GUCY1A2,ITPR1,KRAS,MAPK1,MAPK4,MAPK6,MAPK8,MAPK9,MRAS,NRAS,PIK3C2A,PIK3CA,PIK3CB,PIK3R1,PIK3R3,PLCB1,PLCG1,PLCH2,PLCL1,PLCZ1,PLD2,PRKCA,PRKCB,PRKCD,PRKCE,PRKCQ,PRKD1,PTGS2,RALA,RAP1A,RAP1B,RAP2B,RASD2,SHC1,SHE,SHF,SOS1,SRC
PCP pathway	2.01	0.317	ATF2,CELSR1,DAAM1,FZD2,FZD3,FZD4,FZD5,FZD6,MAPK8,MAPK9,NDP,PFN2,ROCK1,WNT1,WNT2B,WNT5A,WNT7A,WNT9A,WNT9B
nNOS Signaling in Skeletal Muscle Cells	2	0.35	CACNA1B,CACNA1C,CACNA1E,CACNA1G,CACNA1I,CACNA2D1,CACNB4,CACNG4,CACNG6,CACNG8,CALM1 (includes others),DAG1,DMD,SNTB2
Role of JAK family kinases in IL-6-type Cytokine Signaling	2	0.4	IL6,IL6R,IL6ST,JAK1,MAPK1,MAPK8,MAPK9,PTPN11,SOCS3,STAT1
Xenobiotic Metabolism General Signaling Pathway	2	0.268	AKT1,AKT3,CREBBP,CUL3,EP300,GSTM3,KRAS,MAP2K1,MAP2K6,MAP3K1,MAP3K12,MAP3K2,MAP3K3,MAP3K9,MAPK1,MAPK8,MAPK9,MRAS,NFE2L2,NRAS,PIK3C2A,PIK3CA,PIK3CB,PIK3R1,PIK3R3,PRKCA,PRKCB,PRKCD,PRKCE,PRKCQ,PRKD1,RALA,RAP1A,RAP1B,RAP2B,RASD2,UGT8
Sonic Hedgehog Signaling	1.95	0.379	DYRK1A,GLI1,GLI3,GSK3B,HHIP,PRKACA,PRKAG2,PRKAR1A,PRKAR2A,PTCH1,SHH
RhoA Signaling	1.95	0.273	ABL2,ACTA1,ACTR3,ARHGAP1,ARHGAP12,ARHGAP35,ARHGAP5,ARHGAP6,ARHGEF12,ARPC3,ARPC4,CFL2,CIT,GNA12,GNA13,IGF1,IGF1R,LIMK2,LPAR2,LPAR3,MPRIP,MYLK3,NRP2,PFN2,PIP4K2B,PIP5K1C,PPP1R12A,PPP1R12B,RAPGEF6,ROCK1,SEPTIN2,SEPTIN7,WASF1
Breast Cancer Regulation by Stathmin1	1.92	0.222	ADCYAP1R1,ADGRB1,ADGRB2,ADGRF2,ADGRG4,ADGRL1,ADGRL3,AGTR2,ARHGEF12,ATF2,AURKA,CALCR,CAMK2A,CAMK2G,CCND2,CDK6,CELSR1,CELSR3,CHRM1,CHRM3,CNR1,CREB1,CREB3L4,CREBBP,DRD1,E2F3,E2F7,EDNRA,FZD2,FZD3,FZD4,FZD5,FZD6,GALR1,GHSR,GNA13,GNAQ,GNG12,GNG2,GNG4,GNG7,GPR107,GPR12,GPR137,GPR146,GPR153,GPR161,GPR180,GPR37,GPR50,GPR52,GPR65,GPR75,GPR85,GPR88,GPR89A/GPR89B,GRM2,GRM4,GRM8,HCAR1,HGF,HIF1A,HTR2A,HTR2C,IG…
Notch Signaling	1.91	0.351	ADAM17,DLL4,FURIN,HES5,HES7,HEY1,JAG1,LFNG,NCSTN,NOTCH3,NUMBL,PSEN1,RFNG
Mechanisms of Viral Exit from Host Cells	1.9	0.341	ACTA1,CHMP3,LMNB1,PRKCA,PRKCB,PRKCD,PRKCE,PRKCQ,PRKD1,SH3GL3,SH3GLB1,SH3GLB2,VPS37C,VPS4A
Role of Wnt/GSK-3β Signaling in the Pathogenesis of Influenza	1.89	0.297	APC,CSNK1A1,CSNK1G1,CTNNB1,FZD2,FZD3,FZD4,FZD5,FZD6,GSK3B,LEF1,NCOA1,NCOA4,SIAH1,TCF4,TCF7L2,WNT1,WNT2B,WNT5A,WNT7A,WNT9A,WNT9B
Ceramide Biosynthesis	1.89	0.667	KDSR,SPTLC2,SPTLC3,SPTSSA
UDP-N-acetyl-D-glucosamine Biosynthesis II	1.89	0.667	GFPT1,GNPNAT1,PGM3,UAP1
Ceramide Degradation	1.89	0.667	ACER2,ACER3,ASAH2,ASAH2B
Cleavage and Polyadenylation of Pre-mRNA	1.88	0.5	CPSF2,CPSF6,CSTF1,CSTF2,PABPN1,PAPOLA
Natural Killer Cell Signaling	1.87	0.251	AKT1,AKT3,CFL2,COL10A1,COL1A2,FASLG,HSPA2,HSPA8,IL12B,KLRB1,KLRC3,KRAS,LILRB1,LIMK2,MAP2K1,MAP3K1,MAP3K12,MAP3K2,MAP3K3,MAP3K9,MAPK1,MRAS,MTOR,MYD88,NCK1,NFAT5,NFATC3,NRAS,PAK1,PAK2,PAK3,PAK4,PIK3C2A,PIK3CA,PIK3CB,PIK3R1,PIK3R3,PLCG1,PRKCQ,PTPN11,RALA,RAP1A,RAP1B,RAP2B,RASD2,ROCK1,SOS1,TRAF6
Cardiomyocyte Differentiation via BMP Receptors	1.83	0.421	ATF2,BMP2,BMP7,BMPR2,GATA4,MEF2C,NKX2-5,SMAD4
IL-15 Signaling	1.82	0.293	AKT1,AKT3,BCL2L1,IL5RA,JAK1,KRAS,MAP2K1,MAPK1,MRAS,MTOR,NRAS,PIK3C2A,PIK3CA,PIK3CB,PIK3R1,PIK3R3,RALA,RAP1A,RAP1B,RAP2B,RASD2,SHC1
Docosahexaenoic Acid (DHA) Signaling	1.81	0.342	AKT1,AKT3,APP,BCL2,BCL2L1,BID,GSK3B,PDPK1,PIK3C2A,PIK3CA,PIK3CB,PIK3R1,PIK3R3
Dermatan Sulfate Biosynthesis (Late Stages)	1.8	0.333	CHST14,CHST15,CHST2,CHST3,DSE,DSEL,HS2ST1,HS3ST2,HS3ST3A1,HS6ST1,NDST1,NDST2,NDST3,UST
CD28 Signaling in T Helper Cells	1.79	0.27	ACTR3,AKT1,AKT3,ARPC3,ARPC4,BCL10,CALM1 (includes others),CD28,FOS,GRAP2,ITK,ITPR1,MAP2K1,MAP3K1,MAPK8,MAPK9,NFAT5,NFATC3,NFKBIE,PAK1,PDPK1,PIK3C2A,PIK3CA,PIK3CB,PIK3R1,PIK3R3,PLCG1,PPP3CB,PPP3R1,PRKCQ,PTPN11
Role of JAK1 and JAK3 in γc Cytokine Signaling	1.79	0.299	FES,JAK1,KRAS,MAPK1,MRAS,NRAS,PIK3C2A,PIK3CA,PIK3CB,PIK3R1,PIK3R3,PTPN11,RALA,RAP1A,RAP1B,RAP2B,RASD2,SHC1,SOCS3,STAT1
Cyclins and Cell Cycle Regulation	1.78	0.287	ABL1,CCND2,CDK6,CDKN2B,CDKN2D,E2F3,E2F7,GSK3B,HDAC2,HDAC4,HDAC7,PA2G4,PPP2CB,PPP2R2B,PPP2R5A,PPP2R5E,PTPA,RB1,SKP1,SKP2,TGFB2,TP53,WEE1
Xenobiotic Metabolism Signaling	1.77	0.238	ABCC2,ALDH1A3,ALDH5A1,ALDH8A1,CAMK2A,CAMK2G,CHST15,CHST2,CHST3,CREBBP,CUL3,EP300,ESD,GSTM3,HDAC4,HS2ST1,HS3ST2,HS3ST3A1,HS6ST1,HSP90B1,IL6,KRAS,MAP2K1,MAP2K6,MAP3K1,MAP3K12,MAP3K2,MAP3K3,MAP3K9,MAPK1,MAPK8,MAPK9,MRAS,NCOA1,NDST1,NDST2,NDST3,NFE2L2,NRAS,NRIP1,PIK3C2A,PIK3CA,PIK3CB,PIK3R1,PIK3R3,PPARGC1A,PPP2CB,PPP2R2B,PPP2R5A,PPP2R5E,PRKCA,PRKCB,PRKCD,PRKCE,PRKCQ,PRKD1,PTPA,RALA,RAP1A,RAP1B,RAP2B,…
Dermatan Sulfate Biosynthesis	1.74	0.309	B3GAT1,CHST14,CHST15,CHST2,CHST3,CHSY1,CSGALNACT2,DSE,DSEL,HS2ST1,HS3ST2,HS3ST3A1,HS6ST1,NDST1,NDST2,NDST3,UST
Unfolded protein response	1.74	0.309	ATF6,BCL2,CEBPG,DNAJA2,EDEM1,ERO1B,HSP90B1,HSPA2,HSPA8,HSPH1,MAPK8,NFE2L2,OS9,PDIA6,SEL1L,SYVN1,UBXN4
Phospholipase C Signaling	1.74	0.24	ADCY6,ARHGEF12,ATF2,CALM1 (includes others),CREB1,CREB3L4,CREBBP,EP300,GNA13,GNAQ,GNG12,GNG2,GNG4,GNG7,GRAP2,HDAC2,HDAC4,HDAC7,ITGA5,ITK,ITPR1,JMJD7-PLA2G4B,KRAS,MAP2K1,MAPK1,MARCKS,MEF2C,MPRIP,MRAS,NFAT5,NFATC3,NRAS,PLCB1,PLCG1,PLD2,PPP1R12A,PPP1R12B,PPP3CB,PPP3R1,PRKCA,PRKCB,PRKCD,PRKCE,PRKCQ,PRKD1,RALA,RAP1A,RAP1B,RAP2B,RASD2,RHOBTB2,RHOC,RHOQ,RHOU,RND2,RPS6KA3,SHC1,SOS1,SRC
Glioma Invasiveness Signaling	1.74	0.292	ITGB3,KRAS,MAPK1,MRAS,NRAS,PIK3C2A,PIK3CA,PIK3CB,PIK3R1,PIK3R3,PLG,RALA,RAP1A,RAP1B,RAP2B,RASD2,RHOBTB2,RHOC,RHOQ,RHOU,RND2
Ephrin A Signaling	1.72	0.319	ADAM10,CFL2,EFNA4,EFNA5,EPHA2,EPHA5,EPHA7,PAK1,PIK3C2A,PIK3CA,PIK3CB,PIK3R1,PIK3R3,PTPN11,ROCK1
Apelin Pancreas Signaling Pathway	1.71	0.326	MAPK8,MAPK9,PDE3B,PIK3C2A,PIK3CA,PIK3CB,PIK3R1,PIK3R3,PRKAA2,PRKAB2,PRKACA,PRKAG2,PRKAR1A,PRKAR2A
Hepatic Fibrosis / Hepatic Stellate Cell Activation	1.66	0.247	BCL2,CCN2,COL10A1,COL11A1,COL19A1,COL1A2,COL22A1,COL23A1,COL4A1,COL4A4,COL5A1,COL6A1,COL7A1,COL9A1,ECE1,EDNRA,EGFR,FASLG,FN1,HGF,IGF1,IGF1R,IGFBP5,IL10RA,IL1RAPL1,IL6,IL6R,KLF6,LHX2,MET,MYH9,PDGFA,PDGFC,PDGFRA,PDGFRB,PGF,SMAD2,SMAD3,SMAD4,SMAD7,STAT1,TGFB2,TGFBR1,TLR4,VEGFA
IL-4 Signaling	1.65	0.28	AKT1,AKT3,HMGA1,JAK1,KRAS,MRAS,MTOR,NFAT5,NFATC3,NR3C2,NRAS,PIK3C2A,PIK3CA,PIK3CB,PIK3R1,PIK3R3,RALA,RAP1A,RAP1B,RAP2B,RASD2,SHC1,SOS1
Systemic Lupus Erythematosus In T Cell Signaling Pathway	1.63	0.241	AKT1,AKT3,ATF2,CBL,CD28,CREB1,CREB3L4,CREBBP,ESR1,FASLG,FOS,GNA12,GNA13,ICOS,IL12B,IL6,ITPR1,KRAS,MAP2K1,MAP2K6,MAPK1,MRAS,MTOR,NRAS,PDK1,PIK3C2A,PIK3CA,PIK3CB,PIK3R1,PIK3R3,PLCG1,PPP2CB,PPP2R2B,PPP2R5A,PPP2R5E,PPP3CB,PPP3R1,PTPA,RALA,RAP1A,RAP1B,RAP2B,RASD2,RHOBTB2,RHOC,RHOQ,RHOU,RND2,ROCK1,SOS1,SP1,YES1
Embryonic Stem Cell Differentiation into Cardiac Lineages	1.62	0.5	GATA4,ISL1,MESP1,NKX2-5,SP4
Cell Cycle: G1/S Checkpoint Regulation	1.56	0.288	ABL1,CCND2,CDK6,CDKN2B,CDKN2D,E2F3,E2F7,GSK3B,HDAC2,HDAC4,HDAC7,PA2G4,RB1,SKP1,SKP2,SMAD3,SMAD4,TGFB2,TP53
iCOS-iCOSL Signaling in T Helper Cells	1.56	0.264	AKT1,AKT3,CALM1 (includes others),CAMK2A,CAMK2G,CD28,GAB2,GRAP2,ICOS,ITK,ITPR1,NFAT5,NFATC3,NFKBIE,PDPK1,PIK3C2A,PIK3CA,PIK3CB,PIK3R1,PIK3R3,PLCG1,PLEKHA2,PPP3CB,PPP3R1,PRKCQ,PTEN,SHC1,TRAT1
Xenobiotic Metabolism PXR Signaling Pathway	1.53	0.244	ABCC2,ALDH1A3,ALDH5A1,ALDH8A1,CAMK2A,CAMK2G,CHST15,CHST2,CHST3,CREBBP,EP300,ESD,GSTM3,HS2ST1,HS3ST2,HS3ST3A1,HS6ST1,HSP90B1,NCOA1,NCOR1,NDST1,NDST2,NDST3,NRIP1,PPARGC1A,PPM1A,PPP1CC,PPP1R10,PPP1R12A,PPP1R14C,PPP1R3D,PRKACA,PRKAG2,PRKAR1A,PRKAR2A,PRKCA,PRKCB,PRKCD,PRKCE,PRKCQ,PRKD1,UGT8,UST
Sertoli Cell-Sertoli Cell Junction Signaling	1.52	0.243	ACTA1,AKT1,AKT3,ATF2,CLDN1,CTNNB1,F11R,GSK3B,GUCY1A2,ITGA5,KRAS,MAGI2,MAP2K1,MAP3K1,MAP3K12,MAP3K2,MAP3K3,MAP3K9,MAPK1,MAPK8,MAPK9,MPP6,MRAS,NECTIN1,NECTIN3,NRAS,OCLN,PLS1,PRKACA,PRKAG2,PRKAR1A,PRKAR2A,PRKG1,PTEN,RALA,RAP1A,RAP1B,RAP2B,RASD2,SRC,TGFBR3,TJP1,TUBB3,TUBB8
Role of Pattern Recognition Receptors in Recognition of Bacteria and Viruses	1.5	0.25	CLCF1,CNTF,CREB1,EDA,EIF2AK2,EIF2S1,FASLG,IL11,IL12B,IL1F10,IL33,IL6,LIF,MAPK1,MAPK8,MAPK9,MYD88,PIK3C2A,PIK3CA,PIK3CB,PIK3R1,PIK3R3,PRKCA,PRKCB,PRKCD,PRKCE,PRKCQ,PRKD1,PTX3,RNASEL,TGFB2,TLR4,TLR5,TNFSF12,TNFSF15,TRAF6
Cellular Effects of Sildenafil (Viagra)	1.48	0.254	ACTA1,ADCY6,CACNA1C,CACNA1E,CACNG4,CACNG6,CACNG8,CALM1 (includes others),GPR37,GUCY1A2,ITPR1,KCNN3,MPRIP,MYH9,PDE1B,PDE3A,PDE3B,PDE4B,PDE4D,PLCB1,PLCG1,PLCH2,PLCL1,PLCZ1,PPP1R12A,PPP1R12B,PRKACA,PRKAG2,PRKAR1A,PRKAR2A,PRKG1,SLC4A10
Spermine Biosynthesis	1.47	1	AMD1,SMS
Formaldehyde Oxidation II (Glutathione-dependent)	1.47	1	ADH5,ESD
Glycine Biosynthesis I	1.47	1	SHMT1,SHMT2
Glutamate Dependent Acid Resistance	1.47	1	GAD1,GAD2
PFKFB4 Signaling Pathway	1.46	0.304	ATF2,CREB1,CREB3L4,CREBBP,MAP2K1,MAP2K6,MAPK1,PRKACA,PRKAG2,PRKAR1A,PRKAR2A,RPS6KA5,TGFB2,TP53
Heparan Sulfate Biosynthesis (Late Stages)	1.45	0.288	AARS1,CHST15,CHST2,CHST3,EXT1,EXTL1,GLCE,HS2ST1,HS3ST2,HS3ST3A1,HS6ST1,NDST1,NDST2,NDST3,PPME1,PRDX6,UST
Inhibition of ARE-Mediated mRNA Degradation Pathway	1.45	0.254	AGO1,AGO3,AKT1,AKT3,DCP2,EXOSC6,EXOSC7,EXOSC8,FASLG,MAPK1,MAPK4,MAPK6,MC2R,PABPN1,PAPOLA,PPP2CB,PPP2R2B,PPP2R5A,PPP2R5E,PRKACA,PRKAG2,PRKAR1A,PRKAR2A,PSMF1,PTPA,TNFSF12,TNFSF15,YWHAE,YWHAG,YWHAZ,ZFP36L2
Antiproliferative Role of TOB in T Cell Signaling	1.43	0.316	CD28,MAPK1,PABPC1,RB1,SKP1,SKP2,SMAD2,SMAD3,SMAD4,TGFB2,TGFBR1,TOB1
Polyamine Regulation in Colon Cancer	1.43	0.364	APC,AZIN1,CTNNB1,KRAS,MXD1,ODC1,PSMF1,TCF4
G Protein Signaling Mediated by Tubby	1.42	0.333	ABL1,GNAQ,GNG12,GNG2,GNG4,GNG7,MRAS,PLCB1,PLCG1,TUB
IL-1 Signaling	1.4	0.264	ADCY6,FOS,GNA11,GNA12,GNA13,GNAQ,GNG12,GNG2,GNG4,GNG7,MAP2K6,MAP3K1,MAPK1,MAPK8,MAPK9,MRAS,MYD88,NFKBIE,PRKACA,PRKAG2,PRKAR1A,PRKAR2A,TAB2,TRAF6
Cell Cycle Control of Chromosomal Replication	1.36	0.286	CDC6,CDK12,CDK13,CDK15,CDK17,CDK19,CDK6,CDK8,CDK9,CHEK2,MCM8,ORC4,POLA1,PRIM1,TOP2A,TOP2B
Sphingosine and Sphingosine-1-phosphate Metabolism	1.36	0.5	ACER2,ACER3,ASAH2,ASAH2B
IL-17A Signaling in Airway Cells	1.35	0.277	AKT1,AKT3,GSK3B,IL6,JAK1,MAP2K1,MAPK1,MAPK8,MAPK9,NFKBIE,PIK3C2A,PIK3CA,PIK3CB,PIK3R1,PIK3R3,PTEN,TRAF3IP2,TRAF6
Regulation of eIF4 and p70S6K Signaling	1.33	0.242	AGO1,AGO3,AKT1,AKT3,EIF2S1,EIF3A,EIF3L,EIF4E,EIF4EBP2,EIF4G2,ITGA5,KRAS,MAP2K1,MAPK1,MRAS,MTOR,NRAS,PABPC1,PDPK1,PIK3C2A,PIK3CA,PIK3CB,PIK3R1,PIK3R3,PPP2CB,PPP2R2B,PPP2R5A,PPP2R5E,PTPA,RALA,RAP1A,RAP1B,RAP2B,RASD2,RPS14,SHC1,SOS1
Apelin Muscle Signaling Pathway	1.33	0.368	AKT1,AKT3,MRAS,PPARGC1A,PRKAA2,PRKAB2,PRKAG2
Glutamate Degradation III (via 4-aminobutyrate)	1.33	0.6	ALDH5A1,GAD1,GAD2
Folate Polyglutamylation	1.33	0.6	FPGS,SHMT1,SHMT2
Vitamin-C Transport	1.32	0.348	AKR1C4,LRRC8A,LRRC8B,LRRC8E,NXN,SLC23A2,SLC2A1,SLC2A3
Apelin Cardiac Fibroblast Signaling Pathway	1.32	0.348	AKT1,AKT3,CCN2,IL6,PRKAA2,PRKAB2,PRKAG2,TGFB2
Chondroitin Sulfate Biosynthesis (Late Stages)	1.29	0.295	CHST15,CHST2,CHST3,CHSY1,CSGALNACT2,HS2ST1,HS3ST2,HS3ST3A1,HS6ST1,NDST1,NDST2,NDST3,UST
Heparan Sulfate Biosynthesis	1.29	0.273	AARS1,B3GAT1,CHST15,CHST2,CHST3,EXT1,EXTL1,GLCE,HS2ST1,HS3ST2,HS3ST3A1,HS6ST1,NDST1,NDST2,NDST3,PPME1,PRDX6,UST
Iron homeostasis signaling pathway	1.27	0.244	ACO1,ATP6V0A2,ATP6V1B2,BMP2,BMP7,BMPR2,EGFR,EPAS1,FECH,FLVCR1,FXN,HIF1A,HMOX2,IL6,IL6R,JAK1,LRP1,MAPK1,NUBP1,PDGFA,PDGFRA,PDGFRB,SKP1,SKP2,SLC11A2,SLC25A37,SLC46A1,SMAD1,SMAD2,SMAD3,SMAD4,STEAP3
Inhibition of Angiogenesis by TSP1	1.24	0.312	AKT1,AKT3,CD47,GUCY1A2,MAPK1,MAPK8,MAPK9,TGFBR1,TP53,VEGFA
IL-22 Signaling	1.22	0.333	AKT1,AKT3,JAK1,MAPK1,MAPK8,MAPK9,SOCS3,STAT1
Myc Mediated Apoptosis Signaling	1.18	0.28	BBC3,BCL2,BCL2L1,BCL2L11,BID,CREBBP,FASLG,MCL1,PMAIP1,PRKACA,PRKAG2,PRKAR1A,PRKAR2A,TP53
Signaling by Rho Family GTPases	1.15	0.224	ACTA1,ACTR3,ARHGEF12,ARPC3,ARPC4,CDH11,CDH2,CDH20,CDH4,CDH6,CDH8,CFL2,CIT,FOS,GNA11,GNA12,GNA13,GNAQ,GNG12,GNG2,GNG4,GNG7,ITGA5,LIMK2,MAP2K1,MAP3K12,MAP3K9,MAPK1,MAPK8,MAPK9,MRAS,PAK1,PAK2,PAK3,PAK4,PIK3C2A,PIK3CA,PIK3CB,PIK3R1,PIK3R3,PIP4K2B,PIP5K1C,PPP1R12A,PPP1R12B,RHOBTB2,RHOC,RHOQ,RHOU,RND2,ROCK1,SEPTIN2,SEPTIN7,STMN1,WASF1
Regulation of Cellular Mechanics by Calpain Protease	1.15	0.266	CAPN1,CAPN6,CAST,CDK6,EGFR,ITGA5,KRAS,MAPK1,MRAS,NRAS,RALA,RAP1A,RAP1B,RAP2B,RASD2,RB1,SRC
Gαs Signaling	1.13	0.245	ADCY6,ADD1,ADD2,ADD3,ATF2,CHRM1,CHRM3,CNR1,CREB1,CREB3L4,CREBBP,DRD1,GNG12,GNG2,GNG4,GNG7,MAP2K1,MAPK1,MC2R,MRAS,PRKACA,PRKAG2,PRKAR1A,PRKAR2A,RAP1A,SRC
Gαi Signaling	1.13	0.24	ADCY6,AGTR2,CNR1,GNG12,GNG2,GNG4,GNG7,GRM2,GRM4,GRM8,KRAS,MAPK1,MRAS,NPR3,NRAS,P2RY13,PRKACA,PRKAG2,PRKAR1A,PRKAR2A,RALA,RAP1A,RAP1B,RAP2B,RASD2,RGS4,S1PR1,SHC1,SOS1,SRC
D-myo-inositol (1,4,5)-Trisphosphate Biosynthesis	1.12	0.32	PI4K2A,PI4KB,PIP4K2A,PIP4K2B,PIP5K1C,PLCB1,PLCG1,PLCZ1
Regulation of Actin-based Motility by Rho	1.1	0.25	ACTA1,ACTR3,ARPC3,ARPC4,ITGA5,MPRIP,PAK1,PAK2,PAK3,PAK4,PFN2,PIP4K2B,PIP5K1C,PPP1R12A,PPP1R12B,RHOBTB2,RHOC,RHOQ,RHOU,RND2,ROCK1,WASF1
CTLA4 Signaling in Cytotoxic T Lymphocytes	1.1	0.25	AKT1,AKT3,AP1B1,AP2B1,AP2M1,CD28,CD8A,CLTC,GRAP2,PIK3C2A,PIK3CA,PIK3CB,PIK3R1,PIK3R3,PLCG1,PPP2CB,PPP2R2B,PPP2R5A,PPP2R5E,PTPA,PTPN11,TRAT1
Chondroitin Sulfate Biosynthesis	1.06	0.269	B3GAT1,CHST15,CHST2,CHST3,CHSY1,CSGALNACT2,HS2ST1,HS3ST2,HS3ST3A1,HS6ST1,NDST1,NDST2,NDST3,UST
Xenobiotic Metabolism CAR Signaling Pathway	1.05	0.228	ABCC2,ALDH1A3,ALDH5A1,ALDH8A1,CHST15,CHST2,CHST3,CREBBP,EGFR,EP300,GSTM3,HS2ST1,HS3ST2,HS3ST3A1,HS6ST1,HSP90B1,MAP2K1,MAP2K6,MAPK1,NCOA1,NDST1,NDST2,NDST3,NRIP1,PPARGC1A,PPP2CB,PPP2R2B,PPP2R5A,PPP2R5E,PRKCA,PRKCB,PRKCD,PRKCE,PRKCQ,PRKD1,PTPA,SRC,UGT8,UST
PRPP Biosynthesis I	1.05	0.667	PRPS1,PRPS2
1D-myo-inositol Hexakisphosphate Biosynthesis V (from Ins(1,3,4)P3)	1.05	0.667	IPMK,IPPK
Remodeling of Epithelial Adherens Junctions	1.04	0.258	ACTA1,ACTR3,APC,ARF6,ARPC3,ARPC4,CTNNB1,DNM1L,DNM3,HGF,MET,NME1,RAB5B,RALA,SRC,TUBB3,TUBB8
Calcium Transport I	1.02	0.4	ATP2A2,ATP2B1,ATP2B3,ATP2B4
Role of PKR in Interferon Induction and Antiviral Response	1.01	0.237	ATF2,BID,EIF2AK2,EIF2S1,FASLG,FOS,HSP90B1,HSPA2,HSPA8,JAK1,MAP2K6,MAPK1,MAPK8,MAPK9,METAP2,MYD88,NFKBIE,PDGFA,PDGFC,PDGFRB,SP1,STAT1,TAB2,TLR4,TP53,TRAF3,TRAF6
Phagosome Formation	1.01	0.237	FN1,ITGA5,MARCKS,MRC2,PIK3C2A,PIK3CA,PIK3CB,PIK3R1,PIK3R3,PLCB1,PLCG1,PLCH2,PLCL1,PLCZ1,PRKCA,PRKCB,PRKCD,PRKCE,PRKCQ,PRKD1,RHOBTB2,RHOC,RHOQ,RHOU,RND2,TLR4,TLR5
Lymphotoxin β Receptor Signaling	1.01	0.264	AKT1,AKT3,BCL2L1,CREBBP,EP300,MAPK1,PDPK1,PIK3C2A,PIK3CA,PIK3CB,PIK3R1,PIK3R3,TRAF3,TRAF6
IL-23 Signaling Pathway	1	0.273	AKT1,AKT3,HIF1A,IL12B,PIK3C2A,PIK3CA,PIK3CB,PIK3R1,PIK3R3,RORA,RUNX1,SOCS3
Caveolar-mediated Endocytosis Signaling	0.936	0.247	ABL1,ACTA1,DYRK3,EGFR,FLNB,FLOT2,ITGA1,ITGA10,ITGA5,ITGA6,ITGA9,ITGB3,ITGB8,ITSN1,MAP3K2,PRKCA,RAB5B,SRC
Role of MAPK Signaling in the Pathogenesis of Influenza	0.924	0.244	AKT1,AKT3,ATF2,BCL2,KRAS,MAP2K1,MAP2K6,MAPK1,MAPK8,MAPK9,MRAS,NRAS,PRKCA,PTGS2,RALA,RAP1A,RAP1B,RAP2B,RASD2
cAMP-mediated signaling	0.924	0.218	ADCY6,AGTR2,AKAP11,AKAP12,AKAP13,AKAP6,AKAP7,ATF2,CALM1 (includes others),CAMK2A,CAMK2G,CHRM1,CHRM3,CNR1,CREB1,CREB3L4,CREBBP,DRD1,DUSP4,DUSP6,GDE1,GRM2,GRM4,GRM8,MAP2K1,MAPK1,MC2R,NPR3,P2RY13,PALM2AKAP2,PDE11A,PDE1B,PDE3A,PDE3B,PDE4B,PDE4D,PDE6A,PDE7A,PKIA,PPP3CB,PPP3R1,PRKACA,PRKAR1A,PRKAR2A,RAP1A,RGS18,RGS4,S1PR1,SRC
CD40 Signaling	0.917	0.25	ATF1,FOS,MAP2K1,MAP2K6,MAPK1,MAPK8,MAPK9,NFKBIE,PIK3C2A,PIK3CA,PIK3CB,PIK3R1,PIK3R3,PTGS2,TRAF3,TRAF6
Superpathway of Serine and Glycine Biosynthesis I	0.91	0.429	SHMT1,SHMT2,UBAC2
DNA damage-induced 14-3-3σ Signaling	0.91	0.316	AKT1,AKT3,BRCA1,HUS1,RAD1,TP53
Assembly of RNA Polymerase I Complex	0.889	0.364	POLR1E,POLR2F,TAF1C,UBTF
Role of p14/p19ARF in Tumor Suppression	0.883	0.286	PIK3C2A,PIK3CA,PIK3CB,PIK3R1,PIK3R3,RB1,TP53,UBTF
Leukocyte Extravasation Signaling	0.851	0.218	ABL1,ACTA1,ARHGAP1,ARHGAP12,ARHGAP35,ARHGAP5,ARHGAP6,CLDN1,CRK,CRKL,CTNNB1,CXCR4,F11R,ITGA1,ITGA5,ITGA6,ITGB3,ITK,MAPK1,MAPK8,MAPK9,MMP14,MMP15,MMP16,PIK3C2A,PIK3CA,PIK3CB,PIK3R1,PIK3R3,PLCG1,PRKCA,PRKCB,PRKCD,PRKCE,PRKCQ,PRKD1,PTPN11,RAP1A,RAP1B,ROCK1,SRC,TEC
IL-9 Signaling	0.848	0.273	JAK1,PIK3C2A,PIK3CA,PIK3CB,PIK3R1,PIK3R3,SOCS2,SOCS3,STAT1
CD27 Signaling in Lymphocytes	0.818	0.25	BCL2L1,BID,FOS,MAP2K1,MAP2K6,MAP3K1,MAP3K12,MAP3K2,MAP3K3,MAP3K9,MAPK8,MAPK9,NFKBIE
Dopamine Receptor Signaling	0.812	0.237	ADCY6,DRD1,GCH1,NCS1,PPP1CC,PPP1R10,PPP1R12A,PPP1R14C,PPP1R3D,PPP2CB,PPP2R2B,PPP2R5A,PPP2R5E,PRKACA,PRKAG2,PRKAR1A,PRKAR2A,PTPA
NAD Biosynthesis III	0.801	0.5	NAMPT,NMNAT3
Parkinson's Signaling	0.799	0.312	GPR37,MAPK1,MAPK8,SNCA,SNCAIP
VDR/RXR Activation	0.775	0.234	CSNK2A1,EP300,IGFBP5,KLF4,MXD1,NCOA1,NCOR1,PDGFA,PRKCA,PRKCB,PRKCD,PRKCE,PRKCQ,PRKD1,SP1,TGFB2,WT1,YY1
April Mediated Signaling	0.767	0.256	FOS,MAP3K1,MAPK1,MAPK8,MAPK9,NFAT5,NFATC3,NFKBIE,TRAF3,TRAF6
Type I Diabetes Mellitus Signaling	0.754	0.224	BCL2,BID,CD28,FASLG,GAD1,GAD2,HSPD1,IL12B,JAK1,MAP2K6,MAPK1,MAPK8,MAPK9,MYD88,NFKBIE,PIAS1,SOCS2,SOCS3,SOCS4,SOCS5,SOCS6,SOCS7,STAT1,TRAF6
iNOS Signaling	0.752	0.25	CALM1 (includes others),CREBBP,FOS,HMGA1,JAK1,MAPK1,MYD88,NFKBIE,STAT1,TLR4,TRAF6
Tight Junction Signaling	0.75	0.216	ACTA1,AKT1,AKT3,CASK,CLDN1,CPSF2,CPSF6,CSTF1,CSTF2,CTNNB1,F11R,FOS,GOSR1,MAGI2,MYH9,NECTIN1,NECTIN3,OCLN,PPP2CB,PPP2R2B,PPP2R5A,PPP2R5E,PRKACA,PRKAG2,PRKAR1A,PRKAR2A,PTEN,PTPA,SMURF1,SNAP25,TGFB2,TGFBR1,TJP1,VAPA,VTI1A,VTI1B
Th1 and Th2 Activation Pathway	0.75	0.216	ACVR1B,ACVR1C,ACVR2A,ACVR2B,BMPR2,CD28,CD8A,CXCR4,DLL4,GFI1,ICOS,IKZF1,IL10RA,IL12B,IL33,IL6,IL6R,JAG1,JAK1,MAP2K6,NCSTN,NFATC3,NOTCH3,PIK3C2A,PIK3CA,PIK3CB,PIK3R1,PIK3R3,PRKCQ,PSEN1,RUNX3,S1PR1,SOCS3,STAT1,TGFBR1,TGFBR3
Thio-molybdenum Cofactor Biosynthesis	0.733	1	MOCOS
Acyl Carrier Protein Metabolism	0.733	1	AASDHPPT
Thiamin Salvage III	0.733	1	TPK1
Glutamine Biosynthesis I	0.733	1	GLUL
Sorbitol Degradation I	0.733	1	SORD
L-cysteine Degradation II	0.733	1	CTH
PD-1, PD-L1 cancer immunotherapy pathway	0.724	0.223	AKT1,AKT3,BCL2L1,CD28,CIP2A,CSNK2A1,GSK3B,IL12B,JAK1,LATS2,PDCD4,PIK3C2A,PIK3CA,PIK3CB,PIK3R1,PIK3R3,PLCG1,PRKCQ,PTEN,PTPN11,SKP2,SMAD3,TGFB2
γ-linolenate Biosynthesis II (Animals)	0.714	0.294	ACSL3,ACSL6,CYB5R3,FADS1,SLC27A1
Hepatic Cholestasis	0.706	0.212	ABCB11,ABCC2,ADCY6,ATP8B1,CLCF1,CNTF,EDA,ESR1,FASLG,FGFR4,HNF4A,IL11,IL12B,IL1F10,IL1RAPL1,IL33,IL6,LIF,MAPK8,MAPK9,MYD88,NFKBIE,PRKACA,PRKAG2,PRKAR1A,PRKAR2A,PRKCA,PRKCB,PRKCD,PRKCE,PRKCQ,PRKD1,SLCO3A1,TGFB2,TLR4,TNFSF12,TNFSF15,TRAF6
Assembly of RNA Polymerase II Complex	0.695	0.24	DR1,GTF2A1,GTF2H5,MNAT1,POLR2E,POLR2F,TAF11,TAF13,TAF4,TAF5L,TAF7L,TAF9B
Role of IL-17A in Arthritis	0.686	0.236	ATF2,MAP2K1,MAP2K6,MAPK1,MAPK8,MAPK9,NFKBIE,PIK3C2A,PIK3CA,PIK3CB,PIK3R1,PIK3R3,PTGS2
Calcium-induced T Lymphocyte Apoptosis	0.682	0.233	ATP2A2,CALM1 (includes others),EP300,HDAC2,ITPR1,PLCG1,PPP3CB,PPP3R1,PRKCA,PRKCB,PRKCD,PRKCE,PRKCQ,PRKD1
B Cell Activating Factor Signaling	0.668	0.244	FOS,MAP3K1,MAPK1,MAPK8,MAPK9,NFAT5,NFATC3,NFKBIE,TRAF3,TRAF6
Role of PI3K/AKT Signaling in the Pathogenesis of Influenza	0.644	0.23	AKT1,AKT3,CRK,CRKL,GSK3B,KPNA3,MAP2K1,MAPK1,NFKBIE,PIK3C2A,PIK3CA,PIK3CB,PIK3R1,PIK3R3
dTMP De Novo Biosynthesis	0.635	0.4	SHMT1,SHMT2
Cell Cycle Regulation by BTG Family Proteins	0.629	0.243	BTG1,E2F3,E2F7,PPP2CB,PPP2R2B,PPP2R5A,PPP2R5E,PTPA,RB1
Aryl Hydrocarbon Receptor Signaling	0.622	0.212	ALDH1A3,ALDH5A1,ALDH8A1,CCND2,CDK6,CHEK2,EP300,ESR1,ESR2,FASLG,FOS,GSTM3,HSP90B1,IL6,MAPK1,MAPK8,NCOA7,NFE2L2,NFIA,NFIB,NFIC,NFIX,NRIP1,POLA1,RB1,SP1,SRC,TGFB2,TP53
BAG2 Signaling Pathway	0.622	0.238	ATXN3,BAG2,CHRNA7,HSPA2,HSPA8,MAPK1,PSMF1,SP1,TP53,UBE2D1
Role of CHK Proteins in Cell Cycle Checkpoint Control	0.609	0.228	BRCA1,CHEK2,E2F3,E2F7,HUS1,PPP2CB,PPP2R2B,PPP2R5A,PPP2R5E,PTPA,RAD1,TLK1,TP53
DNA Double-Strand Break Repair by Homologous Recombination	0.6	0.286	ABL1,BRCA1,POLA1,RAD51
Chondroitin Sulfate Degradation (Metazoa)	0.6	0.286	CEMIP,CEMIP2,GM2A,HYAL1
Th2 Pathway	0.595	0.211	ACVR1B,ACVR1C,ACVR2A,ACVR2B,BMPR2,CD28,CXCR4,GFI1,ICOS,IKZF1,IL12B,IL33,JAG1,JAK1,NCSTN,NOTCH3,PIK3C2A,PIK3CA,PIK3CB,PIK3R1,PIK3R3,PRKCQ,PSEN1,RUNX3,S1PR1,SOCS3,TGFBR1,TGFBR3
p38 MAPK Signaling	0.588	0.212	ATF1,ATF2,CREB1,CREB3L4,CREBBP,EEF2K,FASLG,IL1F10,IL1RAPL1,IL33,JMJD7-PLA2G4B,MAP2K6,MEF2C,MKNK2,RPS6KA2,RPS6KA3,RPS6KA5,RPS6KA6,SRF,STAT1,TAB2,TGFB2,TGFBR1,TP53,TRAF6
PXR/RXR Activation	0.573	0.222	ABCB11,ABCC2,AKT1,AKT3,FOXO3,HNF4A,IL6,NCOA1,PPARGC1A,PRKACA,PRKAG2,PRKAR1A,PRKAR2A,SCD
Cdc42 Signaling	0.569	0.209	ACTR3,APC,ARPC3,ARPC4,ATF2,CFL2,EXOC3,EXOC5,FGD1,FOS,GSK3B,ITGA5,ITK,LIMK2,MAPK1,MAPK8,MAPK9,MPRIP,PAK1,PAK2,PAK3,PAK4,PPP1R12A,PPP1R12B,RALA,RASA1,SRC
Dolichyl-diphosphooligosaccharide Biosynthesis	0.558	0.3	ALG1,ALG13,ALG6
IL-12 Signaling and Production in Macrophages	0.547	0.208	AKT1,AKT3,EP300,FOS,IL12B,MAP2K1,MAPK1,MAPK8,MAPK9,MYD88,NCOA1,PIK3C2A,PIK3CA,PIK3CB,PIK3R1,PIK3R3,PON1,PRKCA,PRKCB,PRKCD,PRKCE,PRKCQ,PRKD1,STAT1,TGFB2,TLR4,TRAF6
Apelin Adipocyte Signaling Pathway	0.545	0.215	ADCY6,CLIC2,GNA11,HIF1A,MAPK1,MAPK4,MAPK6,MAPK8,MAPK9,PPARGC1A,PRDX6,PRKAA2,PRKAB2,PRKACA,PRKAG2,PRKAR1A,PRKAR2A
Transcriptional Regulatory Network in Embryonic Stem Cells	0.539	0.222	CDYL,FOXC1,FOXD3,GATA4,GATA6,H4C9,HNF4A,ISL1,PAX6,REST,TRIM24,ZFHX3
Gustation Pathway	0.538	0.205	ADCY6,CACNA1B,CACNA1C,CACNA1E,CACNA1G,CACNA1I,CACNA2D1,CACNB4,CACNG4,CACNG6,CACNG8,GDE1,GNG2,GNG7,ITPR1,P2RX7,P2RY1,P2RY13,PANX1,PDE11A,PDE1B,PDE3A,PDE3B,PDE4B,PDE4D,PDE6A,PDE7A,PRKACA,PRKAG2,PRKAR1A,PRKAR2A
Telomere Extension by Telomerase	0.529	0.267	HNRNPA1,HNRNPA2B1,TNKS,TNKS2
Dermatan Sulfate Degradation (Metazoa)	0.529	0.267	CEMIP,CEMIP2,GM2A,HYAL1
Inflammasome pathway	0.514	0.25	MYD88,NLRP1,P2RX7,PANX1,TLR4
Chondroitin and Dermatan Biosynthesis	0.511	0.333	CHSY1,CSGALNACT2
Acetyl-CoA Biosynthesis I (Pyruvate Dehydrogenase Complex)	0.511	0.333	PDHA1,PDHB
Adenine and Adenosine Salvage III	0.511	0.333	ADA,ADARB2
Purine Ribonucleosides Degradation to Ribose-1-phosphate	0.511	0.333	ADA,ADARB2
Induction of Apoptosis by HIV1	0.507	0.217	BAK1,BBC3,BCL2,BCL2L1,BID,CXCR4,DFFB,FASLG,MAPK8,MAPK9,NFKBIE,SLC25A6,TP53
Pyrimidine Ribonucleotides Interconversion	0.502	0.225	AK4,DDX3X,ENTPD1,ENTPD7,HNRNPA1,NME1,NME3,NUDT18,SLC25A42
NER Pathway	0.48	0.206	CHAF1A,CHAF1B,COPS2,COPS7B,DDB2,EP300,ERCC1,GTF2H5,H4C9,LIG3,MNAT1,POLA1,POLE3,POLR2E,POLR2F,PRIM1,RAD23B,TOP2A,TOP2B,UBE2I,UBE2N
Asparagine Degradation I	0.474	0.5	ASRGL1
Alanine Degradation III	0.474	0.5	GPT2
Flavin Biosynthesis IV (Mammalian)	0.474	0.5	RFK
Alanine Biosynthesis II	0.474	0.5	GPT2
Spermidine Biosynthesis I	0.474	0.5	AMD1
L-glutamine Biosynthesis II (tRNA-dependent)	0.474	0.5	QRSL1
Cysteine Biosynthesis/Homocysteine Degradation	0.474	0.5	CTH
GDP-L-fucose Biosynthesis I (from GDP-D-mannose)	0.474	0.5	GMDS
Putrescine Biosynthesis III	0.474	0.5	ODC1
Glutamate Biosynthesis II	0.474	0.5	GLUD1
Glutamate Degradation X	0.474	0.5	GLUD1
EIF2 Signaling	0.472	0.198	ACTA1,AGO1,AGO3,AKT1,AKT3,BCL2,EIF2AK1,EIF2AK2,EIF2S1,EIF3A,EIF3L,EIF4E,EIF4G2,EIF5,GSK3B,HNRNPA1,IGF1R,KRAS,MAP2K1,MAPK1,MRAS,NKX6-2,NRAS,PABPC1,PDPK1,PIK3C2A,PIK3CA,PIK3CB,PIK3R1,PIK3R3,PPP1CC,RALA,RAP1A,RAP1B,RAP2B,RASD2,RPL28,RPL37A,RPS14,SHC1,SOS1,VEGFA
Estrogen-mediated S-phase Entry	0.46	0.231	E2F3,E2F7,ESR1,ESR2,RB1,SKP2
Apelin Liver Signaling Pathway	0.46	0.231	COL10A1,COL1A2,GSK3B,MAPK8,MAPK9,PDGFRB
GPCR-Mediated Integration of Enteroendocrine Signaling Exemplified by an L Cell	0.456	0.208	ADCY6,GALR1,GNA11,GNAQ,ITPR1,PLCB1,PLCG1,PLCH2,PLCL1,PLCZ1,PRKACA,PRKAG2,PRKAR1A,PRKAR2A,VIP
MIF Regulation of Innate Immunity	0.431	0.214	FOS,JMJD7-PLA2G4B,MAPK1,MAPK8,MAPK9,NFKBIE,PTGS2,TLR4,TP53
Pyrimidine Ribonucleotides De Novo Biosynthesis	0.431	0.214	AK4,DDX3X,ENTPD1,ENTPD7,HNRNPA1,NME1,NME3,NUDT18,SLC25A42
4-1BB Signaling in T Lymphocytes	0.421	0.219	ATF2,MAP2K1,MAPK1,MAPK8,MAPK9,NFKBIE,TNFRSF9
Retinoate Biosynthesis I	0.421	0.219	AKR1C4,ALDH1A3,ALDH8A1,BMP2,RDH10,RDH14,SDR16C5
Inositol Pyrophosphates Biosynthesis	0.418	0.286	IPMK,IPPK
Granzyme A Signaling	0.411	0.235	CREBBP,EP300,H1-0,NME1
Hematopoiesis from Multipotent Stem Cells	0.411	0.25	CSF3,KITLG,THPO
UDP-N-acetyl-D-galactosamine Biosynthesis II	0.411	0.25	GNPNAT1,PGM3,UAP1
Autophagy	0.41	0.208	BCL2,CTSV,CTSW,LAMP2,MAP1LC3B,MTOR,NBR1,STX17,ULK1,VPS33A,WDFY3
IL-10 Signaling	0.4	0.203	FOS,IL10RA,IL1F10,IL1RAPL1,IL33,IL6,JAK1,MAP2K6,MAPK1,MAPK8,NFKBIE,SOCS3,SP1,TRAF6
tRNA Splicing	0.398	0.209	GDE1,PDE11A,PDE1B,PDE3A,PDE3B,PDE4B,PDE4D,PDE6A,PDE7A
Inhibition of Matrix Metalloproteases	0.391	0.211	ADAM10,ADAM12,ADAM17,LRP1,MMP14,MMP15,MMP16,THBS2
Role of BRCA1 in DNA Damage Response	0.388	0.2	ARID2,ATF1,BRCA1,CHEK2,E2F3,E2F7,FANCA,MSH2,PBRM1,POU2F1,RAD51,RB1,SMARCC2,SMARCD1,STAT1,TP53
Th1 Pathway	0.387	0.197	CD28,CD8A,DLL4,ICOS,IL10RA,IL12B,IL6,IL6R,JAK1,MAP2K6,NCSTN,NFATC3,NOTCH3,PIK3C2A,PIK3CA,PIK3CB,PIK3R1,PIK3R3,PRKCQ,PSEN1,RUNX3,SOCS3,STAT1
Sirtuin Signaling Pathway	0.373	0.191	ABCA1,ACADL,ADAM10,AKT1,APP,ATG14,ATP5F1A,ATP5F1B,BCL2L11,CLOCK,CRTC2,DUSP6,EPAS1,FOXO3,FOXO4,GADD45G,GLUD1,GSK3B,GTF3C2,H1-0,HIF1A,IDH2,MAP1LC3B,MAPK1,MAPK4,MAPK6,MTOR,NAMPT,NDUFA5,NDUFA7,NDUFA9,NFE2L2,PDHA1,PDK1,PFKFB3,PGK1,POLR1E,POLR2F,PPARGC1A,PRKAA2,SDHC,SDHD,SIRT1,SLC25A6,SLC2A1,SMARCA5,SP1,TIMM23,TOMM20,TOMM70,TP53,TRIM28,UQCRC2,VDAC1
Triacylglycerol Degradation	0.361	0.205	AARS1,ABHD2,NDST1,NDST2,NDST3,PNPLA4,PPME1,PRDX6
Fatty Acid Activation	0.355	0.231	ACSL3,ACSL6,SLC27A1
Bile Acid Biosynthesis, Neutral Pathway	0.355	0.231	AKR1C1/AKR1C2,AKR1C4,SCP2
DNA Methylation and Transcriptional Repression Signaling	0.352	0.206	DNMT3A,DNMT3B,H4C9,HDAC2,MECP2,RBBP4,SAP30
Phosphatidylethanolamine Biosynthesis II	0.345	0.25	ETNK1,SELENOI
Coenzyme A Biosynthesis	0.338	0.333	PPCS
Tetrahydrobiopterin Biosynthesis I	0.338	0.333	GCH1
Inosine-5'-phosphate Biosynthesis II	0.338	0.333	PAICS
Hypusine Biosynthesis	0.338	0.333	EIF5A
Biotin-carboxyl Carrier Protein Assembly	0.338	0.333	ACACB
Tetrahydrobiopterin Biosynthesis II	0.338	0.333	GCH1
S-adenosyl-L-methionine Biosynthesis	0.338	0.333	MAT2A
4-aminobutyrate Degradation I	0.338	0.333	ALDH5A1
Tumoricidal Function of Hepatic Natural Killer Cells	0.333	0.208	BID,DFFB,FASLG,LYVE1,M6PR
IL-17A Signaling in Fibroblasts	0.321	0.2	FOS,GSK3B,IL6,MAPK1,NFKBIE,TRAF3IP2,TRAF6
GADD45 Signaling	0.321	0.211	BRCA1,CCND2,GADD45G,TP53
IL-17A Signaling in Gastric Cells	0.298	0.2	EGFR,FOS,MAPK1,MAPK8,MAPK9
Mitotic Roles of Polo-Like Kinase	0.296	0.19	CAPN1,CDC23,CHEK2,HSP90B1,PPP2CB,PPP2R2B,PPP2R5A,PPP2R5E,PTPA,RAD21,SMC1A,WEE1
Leucine Degradation I	0.287	0.222	ACADM,BCAT1
Heme Biosynthesis II	0.287	0.222	FECH,UROS
Folate Transformations I	0.287	0.222	SHMT1,SHMT2
CDP-diacylglycerol Biosynthesis I	0.283	0.2	ABHD5,AGPAT3,AGPAT5,GPAM
Nur77 Signaling in T Lymphocytes	0.277	0.189	BCL2,CALM1 (includes others),CD28,EP300,HDAC2,MAP3K2,MAP3K3,PPP3CB,PPP3R1,SIN3B
Toll-like Receptor Signaling	0.274	0.187	EIF2AK2,FOS,IL12B,IL1F10,IL33,MAP2K6,MAP3K1,MAPK1,MAPK8,MYD88,TAB2,TLR4,TLR5,TRAF6
TNFR1 Signaling	0.267	0.188	BID,FOS,MAP3K1,MAPK8,NFKBIE,PAK1,PAK2,PAK3,PAK4
Adenosine Nucleotides Degradation II	0.264	0.2	ADA,ADARB2,NT5C1A
Pentose Phosphate Pathway (Oxidative Branch)	0.253	0.25	H6PD
Heme Degradation	0.253	0.25	HMOX2
Heme Biosynthesis from Uroporphyrinogen-III I	0.253	0.25	FECH
Spermine and Spermidine Degradation I	0.253	0.25	PAOX
α-tocopherol Degradation	0.253	0.25	CYP4F3
Glutathione Redox Reactions II	0.253	0.25	GSR
Acetate Conversion to Acetyl-CoA	0.253	0.25	ACSS3
Endoplasmic Reticulum Stress Pathway	0.25	0.19	ATF6,EIF2S1,HSP90B1,MAPK8
Prostanoid Biosynthesis	0.239	0.2	PTGIS,PTGS2
Oleate Biosynthesis II (Animals)	0.239	0.2	FADS1,SCD
Glycine Betaine Degradation	0.239	0.2	SHMT1,SHMT2
Ethanol Degradation II	0.239	0.185	ACSS3,ADH5,ADH6,ADHFE1,ALDH1A3
Granzyme B Signaling	0.229	0.188	BID,DFFB,LMNB1
NAD Biosynthesis from 2-amino-3-carboxymuconate Semialdehyde	0.194	0.2	NMNAT3
Serine Biosynthesis	0.194	0.2	UBAC2
Tetrapyrrole Biosynthesis II	0.194	0.2	UROS
Glycerol Degradation I	0.194	0.2	GK
NAD Salvage Pathway III	0.194	0.2	NMNAT3
Lysine Degradation II	0.194	0.2	AASDHPPT
Lysine Degradation V	0.194	0.2	AASDHPPT
Rapoport-Luebering Glycolytic Shunt	0.194	0.2	MINPP1
LPS/IL-1 Mediated Inhibition of RXR Function	0	0.171	ABCA1,ABCB11,ABCC2,ABCC4,ACOX1,ACSL3,ACSL6,ALDH1A3,ALDH5A1,ALDH8A1,CHST15,CHST2,CHST3,GSTM3,HMGCS1,HS2ST1,HS3ST2,HS3ST3A1,HS6ST1,IL1F10,IL1RAPL1,IL33,MAP3K1,MAPK8,MAPK9,MYD88,NCOA1,NDST1,NDST2,NDST3,PPARGC1A,PPARGC1B,SLC27A1,TLR4,TRAF6,UST
Coagulation System	0	0.0571	PLG,SERPINC1
LXR/RXR Activation	0	0.116	ABCA1,HMGCR,IL1F10,IL1RAPL1,IL33,IL6,LDLR,MYLIP,NCOR1,PON1,PTGS2,SAA1,SCD,TLR4
Mitochondrial Dysfunction	0	0.164	ACO1,APP,ATP5F1A,ATP5F1B,ATPAF1,BACE2,BCL2,COX4I1,COX5A,CYB5R3,FURIN,GSR,MAPK8,MAPK9,NCSTN,NDUFA5,NDUFA7,NDUFA9,PDHA1,PSEN1,SDHC,SDHD,SNCA,UQCR10,UQCRC2,UQCRQ,VDAC1
FXR/RXR Activation	0	0.12	ABCB11,ABCC2,AKT1,AKT3,CREBBP,FGFR4,HNF4A,IL1F10,IL33,MAPK8,MAPK9,PON1,PPARGC1A,SAA1,VLDLR
Activation of IRF by Cytosolic Pattern Recognition Receptors	0	0.164	ATF2,CREBBP,IL6,MAPK8,MAPK9,NFKBIE,PIN1,STAT1,TRAF3,TRAF6
Role of RIG1-like Receptors in Antiviral Innate Immunity	0	0.119	CREBBP,EP300,NFKBIE,TRAF3,TRAF6
TREM1 Signaling	0	0.143	AKT1,AKT3,IL6,ITGA5,MAPK1,MYD88,NLRC5,PLCG1,TLR4,TLR5
Cytotoxic T Lymphocyte-mediated Apoptosis of Target Cells	0	0.121	BCL2,BID,DFFB,FASLG
T Helper Cell Differentiation	0	0.145	CD28,CXCR5,ICOS,IL10RA,IL12B,IL6,IL6R,IL6ST,STAT1,TGFBR1
Role of Cytokines in Mediating Communication between Immune Cells	0	0.115	CSF3,IL12B,IL1F10,IL26,IL33,IL6
Dendritic Cell Maturation	0	0.179	AKT1,AKT3,ATF2,COL10A1,COL1A2,CREB1,CREB3L4,CREBBP,DDR2,IL12B,IL1F10,IL33,IL6,MAPK1,MAPK8,MAPK9,MYD88,NFKBIE,PIK3C2A,PIK3CA,PIK3CB,PIK3R1,PIK3R3,PLCB1,PLCG1,PLCH2,PLCL1,PLCZ1,STAT1,TLR4,TRAF6
Lipid Antigen Presentation by CD1	0	0.167	AP1B1,AP2B1,AP2M1,ARF6
Maturity Onset Diabetes of Young (MODY) Signaling	0	0.15	CACNA1C,CACNA1E,HNF4A
Primary Immunodeficiency Signaling	0	0.136	ADA,AICDA,CD8A,ICOS,RFX5,RFXAP
Allograft Rejection Signaling	0	0.0417	CD28,FASLG
Autoimmune Thyroid Disease Signaling	0	0.0476	CD28,FASLG
Graft-versus-Host Disease Signaling	0	0.114	CD28,FASLG,IL1F10,IL33,IL6
Communication between Innate and Adaptive Immune Cells	0	0.092	CD28,CD8A,IL12B,IL1F10,IL33,IL6,TLR4,TLR5
Crosstalk between Dendritic Cells and Natural Killer Cells	0	0.0899	ACTA1,CAMK2A,CAMK2G,CD28,FASLG,IL12B,IL6,TLR4
Systemic Lupus Erythematosus Signaling	0	0.183	AKT1,AKT3,CBL,CD28,CD72,FOS,HNRNPA2B1,IL1F10,IL33,IL6,IL6R,KRAS,LSM11,LSM12,LSM14B,LSM5,MAPK1,MRAS,MTOR,NFAT5,NFATC3,NRAS,PIK3C2A,PIK3CA,PIK3CB,PIK3R1,PIK3R3,PLCG1,PRPF38A,PRPF4B,RALA,RAP1A,RAP1B,RAP2B,RASD2,SNRNP27,SNRPD1,SOS1,TXNL4A,ZCRB1
Retinoic acid Mediated Apoptosis Signaling	0	0.0702	BID,TNFRSF10D,TNKS,TNKS2
Altered T Cell and B Cell Signaling in Rheumatoid Arthritis	0	0.108	CD28,FASLG,IL12B,IL1F10,IL33,IL6,TLR4,TLR5,TRAF3
Atherosclerosis Signaling	0	0.106	ALOX15B,COL10A1,COL1A2,CXCR4,GLG1,IL1F10,IL33,IL6,PDGFA,PDGFC,PON1,SELE,TNFSF12
Neuroprotective Role of THOP1 in Alzheimer's Disease	0	0.155	APP,C1R,CFD,CREB1,ECE1,HPN,KLK10,MME,NFYA,PLG,PRKACA,PRKAG2,PRKAR1A,PRKAR2A,PRSS23,TMPRSS2,YWHAE
TWEAK Signaling	0	0.118	BID,NFKBIE,TNFSF12,TRAF3
TNFR2 Signaling	0	0.138	FOS,MAP3K1,MAPK8,NFKBIE
Role of Hypercytokinemia/hyperchemokinemia in the Pathogenesis of Influenza	0	0.0976	IL12B,IL1F10,IL33,IL6
MSP-RON Signaling Pathway	0	0.172	ACTA1,IL12B,KLK10,PIK3C2A,PIK3CA,PIK3CB,PIK3R1,PIK3R3,RPS6KA2,TLR4
OX40 Signaling Pathway	0	0.109	BCL2,BCL2L1,MAPK8,MAPK9,NFKBIE,TRAF3
Extrinsic Prothrombin Activation Pathway	0	0.0625	SERPINC1
MIF-mediated Glucocorticoid Regulation	0	0.147	JMJD7-PLA2G4B,MAPK1,NFKBIE,PTGS2,TLR4
Intrinsic Prothrombin Activation Pathway	0	0.0976	COL10A1,COL1A2,KLK10,SERPINC1
Mismatch Repair in Eukaryotes	0	0.125	FEN1,MSH2
Assembly of RNA Polymerase III Complex	0	0.167	GTF3C2,GTF3C4
DNA Double-Strand Break Repair by Non-Homologous End Joining	0	0.0714	LIG3
Differential Regulation of Cytokine Production in Macrophages and T Helper Cells by IL-17A and IL-17F	0	0.167	CSF3,IL12B,IL6
Differential Regulation of Cytokine Production in Intestinal Epithelial Cells by IL-17A and IL-17F	0	0.087	CSF3,IL12B
Role of JAK1, JAK2 and TYK2 in Interferon Signaling	0	0.0833	JAK1,STAT1
Hematopoiesis from Pluripotent Stem Cells	0	0.167	CD8A,CSF3,IL11,IL12B,IL6,KITLG,LIF
Glucose and Glucose-1-phosphate Degradation	0	0.1	PGM3
NAD biosynthesis II (from tryptophan)	0	0.0909	NMNAT3
Dopamine Degradation	0	0.0435	ALDH1A3
Arginine Biosynthesis IV	0	0.167	GLUD1
Glutaryl-CoA Degradation	0	0.0625	CDYL
Isoleucine Degradation I	0	0.133	ACADSB,BCAT1
Androgen Biosynthesis	0	0.154	AKR1C4,SRD5A1
Glutathione Redox Reactions I	0	0.136	CLIC2,GSR,PRDX6
Ubiquinol-10 Biosynthesis (Eukaryotic)	0	0.118	CYP26B1,MICAL3
Acyl-CoA Hydrolysis	0	0.0833	HNF4A
Ketogenesis	0	0.0909	HMGCS1
The Visual Cycle	0	0.158	LRAT,RDH10,RDH14
NAD Salvage Pathway II	0	0.143	NMNAT3,NT5C1A,PXYLP1
Pyrimidine Deoxyribonucleotides De Novo Biosynthesis I	0	0.182	AK4,NME1,NME3,RRM2
Phospholipases	0	0.102	PLCB1,PLCG1,PLCH2,PLCL1,PLCZ1,PLD2
Choline Biosynthesis III	0	0.143	PCYT1B,PLD2
Estrogen Biosynthesis	0	0.0513	AKR1C4,HSD17B12
Tryptophan Degradation X (Mammalian, via Tryptamine)	0	0.105	ALDH1A3,RDH14
Thioredoxin Pathway	0	0.143	NXN
Glycogen Degradation III	0	0.0769	PGM3
Cholesterol Biosynthesis I	0	0.154	MSMO1,SC5D
Glutathione-mediated Detoxification	0	0.04	GSTM3
1D-myo-inositol Hexakisphosphate Biosynthesis II (Mammalian)	0	0.111	IPMK,IPPK
Phosphatidylcholine Biosynthesis I	0	0.143	PCYT1B
tRNA Charging	0	0.158	AARS1,AARS2,EARS2,EPRS1,FARSB,YARS2
Urate Biosynthesis/Inosine 5'-phosphate Degradation	0	0.0769	NT5C1A
NAD Phosphorylation and Dephosphorylation	0	0.1	PXYLP1
Phosphatidylglycerol Biosynthesis II (Non-plastidic)	0	0.182	ABHD5,AGPAT3,AGPAT5,GPAM
Pentose Phosphate Pathway	0	0.1	H6PD
Glycogen Degradation II	0	0.0909	PGM3
Selenocysteine Biosynthesis II (Archaea and Eukaryotes)	0	0.167	SEPHS1
Mevalonate Pathway I	0	0.154	HMGCR,HMGCS1
Valine Degradation I	0	0.111	ACADSB,BCAT1
Superpathway of D-myo-inositol (1,4,5)-trisphosphate Metabolism	0	0.13	IPMK,MINPP1,PTEN
Purine Nucleotides Degradation II (Aerobic)	0	0.167	ADA,ADARB2,NT5C1A
Mitochondrial L-carnitine Shuttle Pathway	0	0.176	ACSL3,ACSL6,SLC27A1
D-myo-inositol (1,3,4)-trisphosphate Biosynthesis	0	0.167	IPMK,MINPP1,PTEN
Serotonin Degradation	0	0.0727	ADH5,ADH6,ADHFE1,ALDH1A3
TCA Cycle II (Eukaryotic)	0	0.125	ACO1,SDHC,SDHD
Retinol Biosynthesis	0	0.132	ESD,LRAT,PNPLA4,RDH10,RDH14
Colanic Acid Building Blocks Biosynthesis	0	0.143	GMDS,GMPPA
Tryptophan Degradation III (Eukaryotic)	0	0.0435	CDYL
Triacylglycerol Biosynthesis	0	0.154	ABHD5,AGPAT3,AGPAT5,ELOVL1,GPAM,PLPP3
Purine Nucleotides De Novo Biosynthesis II	0	0.182	ADSS2,PAICS
Glycolysis I	0	0.0417	PGK1
Cholesterol Biosynthesis II (via 24,25-dihydrolanosterol)	0	0.154	MSMO1,SC5D
Gluconeogenesis I	0	0.04	PGK1
Methylglyoxal Degradation III	0	0.154	AKR1C1/AKR1C2,AKR7A2
Histamine Degradation	0	0.0769	ALDH1A3
Guanosine Nucleotides Degradation III	0	0.0833	NT5C1A
Zymosterol Biosynthesis	0	0.167	MSMO1
Salvage Pathways of Pyrimidine Deoxyribonucleotides	0	0.125	AICDA
Cholesterol Biosynthesis III (via Desmosterol)	0	0.154	MSMO1,SC5D
Histidine Degradation VI	0	0.133	CYP26B1,MICAL3
Stearate Biosynthesis I (Animals)	0	0.109	ACSL3,ACSL6,ELOVL1,HNF4A,SLC27A1
Noradrenaline and Adrenaline Degradation	0	0.133	ADH5,ADH6,ADHFE1,ALDH1A3
Glycoaminoglycan-protein Linkage Region Biosynthesis	0	0.143	B3GAT1
Pregnenolone Biosynthesis	0	0.154	CYP26B1,MICAL3
Putrescine Degradation III	0	0.0588	ALDH1A3
GDP-glucose Biosynthesis	0	0.111	PGM3
Sphingomyelin Metabolism	0	0.125	SGMS1
Fatty Acid α-oxidation	0	0.125	ALDH1A3,PTGS2
Oxidative Ethanol Degradation III	0	0.133	ACSS3,ALDH1A3
Ethanol Degradation IV	0	0.105	ACSS3,ALDH1A3
Fatty Acid β-oxidation I	0	0.167	ACADM,ACSL3,ACSL6,SCP2,SLC27A1
Methionine Degradation I (to Homocysteine)	0	0.15	AHCYL2,MAT2A,SUV39H2
Superpathway of Methionine Degradation	0	0.114	AHCYL2,CTH,MAT2A,SUV39H2
Superpathway of Geranylgeranyldiphosphate Biosynthesis I (via Mevalonate)	0	0.118	HMGCR,HMGCS1
GDP-mannose Biosynthesis	0	0.167	GMPPA
Superpathway of Cholesterol Biosynthesis	0	0.143	HMGCR,HMGCS1,MSMO1,SC5D
Antioxidant Action of Vitamin C	0	0.154	MAPK1,MAPK8,MAPK9,NFKBIE,NXN,PLCB1,PLCG1,PLCH2,PLCL1,PLCZ1,PLD2,SLC23A2,SLC2A1,SLC2A14,SLC2A3,SLC2A8
Cysteine Biosynthesis III (mammalia)	0	0.182	AHCYL2,CTH,MAT2A,SUV39H2
Agranulocyte Adhesion and Diapedesis	0	0.102	ACTA1,CCL22,CCL28,CLDN1,CXCR4,FN1,GLG1,IL1F10,IL33,ITGA1,ITGA5,ITGA6,MMP14,MMP15,MMP16,MYH9,SELE,SELL
Granulocyte Adhesion and Diapedesis	0	0.109	CCL22,CCL28,CLDN1,CSF3,CXCR4,GLG1,IL1F10,IL1RAPL1,IL33,ITGA1,ITGA5,ITGA6,ITGB3,MMP14,MMP15,MMP16,SELE,SELL
Oxidative Phosphorylation	0	0.125	ATP5F1A,ATP5F1B,ATPAF1,COX4I1,COX5A,NDUFA5,NDUFA7,NDUFA9,SDHC,SDHD,UQCR10,UQCRC2,UQCRQ
BER pathway	0	0.167	FEN1,LIG3
Nucleotide Excision Repair Pathway	0	0.171	ERCC1,GTF2H5,MNAT1,POLR2E,POLR2F,RAD23B
Interferon Signaling	0	0.139	BAK1,BCL2,JAK1,PIAS1,STAT1
Antigen Presentation Pathway	0	0.0263	NLRC5
Serotonin Receptor Signaling	0	0.0952	ADCY6,GCH1,HTR2A,HTR2C
Phototransduction Pathway	0	0.176	GUCY1A2,OPN3,PDE6A,PRKACA,PRKAG2,PRKAR1A,PRKAR2A,RGR,RGS9BP
Death Receptor Signaling	0	0.133	ACTA1,BCL2,BID,DFFB,FASLG,MAPK8,NFKBIE,ROCK1,TNFSF12,TNFSF15,TNKS,TNKS2
Phagosome Maturation	0	0.142	ATP6V0A2,ATP6V1B2,CTSV,CTSW,DYNC1I2,DYNC1LI2,DYNLT1,GOSR1,LAMP2,M6PR,PRDX6,RAB5B,SNAP25,TUBB3,TUBB8,VPS33A,VPS37B,VPS37C,VTI1A,VTI1B
Th17 Activation Pathway	0	0.182	DEFB105A/DEFB105B,HIF1A,HSP90B1,IL12B,IL26,IL6,IL6R,JAK1,MTOR,MYD88,NFAT5,NFATC3,RORA,RUNX1,SOCS3,TRAF6
SPINK1 Pancreatic Cancer Pathway	0	0.127	CPD,CPM,CPQ,KLK10,SMAD2,SMAD3,TGFBR1
FAT10 Signaling Pathway	0	0.167	MAP1LC3B,PSMF1,UBA6
Necroptosis Signaling Pathway	0	0.183	CAMK2A,CAMK2G,CAPN1,CAPN6,CYLD,DAPK1,DNM1L,EIF2AK2,FASLG,GLUD1,GLUL,JAK1,JMJD7-PLA2G4B,PGAM5,PPP3CB,PPP3R1,RB1,SLC25A6,STAT1,TAB2,TIMM23,TLR4,TOMM20,TOMM70,TP53,TRPM7,TYRO3,VDAC1
Complement System	0	0.0556	C1R,CFD
Eicosanoid Signaling	0	0.0625	ALOX15B,PTGFR,PTGIS,PTGS2

## Sheet: Table S4
Table S4: All canoniocal pathways identified by IPA as being enriched in the list of significant mRNAs identified from the meta-analysis
© 2000-2020 QIAGEN. All rights reserved.
Ingenuity Canonical Pathways	-log(p-value)	Ratio	Molecules
Axonal Guidance Signaling	6.82	0.0966	ABL1,ABLIM1,ADAM12,ADAM17,ADAM9,ADAMTS5,BMP2,CRK,EFNA4,EFNA5,ERBB2,FZD2,FZD5,FZD6,GLI3,GNA11,IGF1,ITGA5,LINGO1,LNPEP,MMP15,MMP16,NCK1,NFAT5,NFATC3,NRP2,NTN1,PAK1,PDGFA,PFN2,PLCB1,PLCH2,PLCL1,PLXNC1,PRKAG2,PRKCD,PTCH1,RASD2,RTN4,SEMA6D,SHANK2,SLIT1,TUBB3,UNC5C,WNT1
Factors Promoting Cardiogenesis in Vertebrates	6.2	0.145	APC,BMP2,CAMK2A,CAMK2G,CREBBP,FZD2,FZD5,FZD6,GATA4,LEF1,MAPK8,NKX2-5,NOG,PLCB1,PLCH2,PLCL1,PRKCD,SMAD1,TCF7L2,TGFBR3,WNT1
Role of Osteoblasts, Osteoclasts and Chondrocytes in Rheumatoid Arthritis	5.96	0.121	ADAM17,ADAMTS5,APC,BCL2,BMP2,CALM1 (includes others),CSNK1A1,DKK3,DLX5,FZD2,FZD5,FZD6,IGF1,IL11,IL1RAPL1,IL6,ITGA5,ITGB3,LEF1,MAPK8,NFAT5,NFATC3,SMAD1,TCF7L2,WIF1,WNT1
Osteoarthritis Pathway	5.74	0.121	ADAMTS5,BMP2,COL10A1,CREBBP,DLX5,FN1,FOXO3,FZD2,FZD5,FZD6,GLI3,HIF1A,IL1RAPL1,ITGA5,JAG1,LEF1,NAMPT,PRKAG2,PTCH1,PTGS2,S1PR2,SIRT1,SMAD1,SMAD3,TCF7L2
Adipogenesis pathway	5.63	0.144	BMP2,CTBP2,EGR2,EZH2,FBXW7,FGFR4,FZD2,FZD5,FZD6,HDAC7,HIF1A,MNAT1,NR2F2,PER2,SAP30,SIRT1,SMAD1,SMAD3,TP53
Role of Macrophages, Fibroblasts and Endothelial Cells in Rheumatoid Arthritis	5.05	0.1	APC,CALM1 (includes others),CAMK2A,CAMK2G,CREBBP,CSNK1A1,DKK3,FN1,FZD2,FZD5,FZD6,IL16,IL1RAPL1,IL6,LEF1,MYD88,NFAT5,NFATC3,PDGFA,PLCB1,PLCH2,PLCL1,PRKCD,RASD2,RYK,SELE,SOCS3,TCF7L2,WIF1,WNT1
Regulation Of The Epithelial Mesenchymal Transition In Development Pathway	4.44	0.157	ADAM17,APC,FZD2,FZD5,FZD6,GLI3,HIF1A,JAG1,LEF1,NCSTN,PTCH1,TCF7L2,WNT1
Synaptic Long Term Potentiation	4.16	0.127	CALM1 (includes others),CAMK2A,CAMK2G,CREBBP,GNA11,GRIN2A,ITPR1,PLCB1,PLCH2,PLCL1,PPP1CC,PPP1R12A,PPP1R14C,PRKAG2,PRKCD,RASD2
Human Embryonic Stem Cell Pluripotency	3.92	0.121	APC,BMP2,FGFR4,FZD2,FZD5,FZD6,INHBA,LEF1,NOG,PDGFA,S1PR1,S1PR2,SMAD1,SMAD3,TCF7L2,WNT1
Basal Cell Carcinoma Signaling	3.86	0.157	APC,BMP2,FZD2,FZD5,FZD6,GLI3,LEF1,PTCH1,TCF7L2,TP53,WNT1
Glioblastoma Multiforme Signaling	3.84	0.111	APC,CDK6,FZD2,FZD5,FZD6,IGF1,ITPR1,LEF1,PDGFA,PLCB1,PLCH2,PLCL1,PRKCD,RASD2,RHOBTB2,RHOC,TP53,WNT1
Molecular Mechanisms of Cancer	3.79	0.0833	ABL1,APC,BAK1,BCL2,BMP2,CAMK2A,CAMK2G,CDK6,CHEK2,CREBBP,CRK,FZD2,FZD5,FZD6,GNA11,HIF1A,ITGA5,LEF1,MAPK8,NCSTN,PAK1,PLCB1,PRKAG2,PRKCD,PTCH1,RASD2,RHOBTB2,RHOC,SMAD1,SMAD3,TP53,WNT1
Wnt/Ca+ pathway	3.71	0.164	CAMK2A,CREBBP,FZD2,FZD5,FZD6,NFAT5,NFATC3,PLCB1,PLCH2,PLCL1
Role of NFAT in Cardiac Hypertrophy	3.69	0.0995	CACNB4,CALM1 (includes others),CAMK2A,CAMK2G,CSNK1A1,GATA4,HDAC7,IGF1,IL11,IL6,ITPR1,LIF,MAPK8,NKX2-5,PLCB1,PLCH2,PLCL1,PRKAG2,PRKCD,RASD2,SLC8A1
Dopamine-DARPP32 Feedback in cAMP Signaling	3.46	0.107	CALM1 (includes others),CAMKK1,CAMKK2,CREBBP,CSNK1A1,DRD1,GRIN2A,ITPR1,PLCB1,PLCH2,PLCL1,PPP1CC,PPP1R12A,PPP1R14C,PRKAG2,PRKCD,PRKG1
Cardiac Hypertrophy Signaling (Enhanced)	3.36	0.0756	ATF6,CALM1 (includes others),CAMK2A,CAMK2G,EDA,FGFR4,FZD2,FZD5,FZD6,GATA4,GNA11,HDAC7,IGF1,IL11,IL6,ITGA5,ITPR1,LIF,MAPK8,MKNK2,NFAT5,NFATC3,NKX2-5,PDE4B,PLCB1,PLCH2,PLCL1,PRKAG2,PRKCD,PRKG1,PTGS2,RASD2,SRF,TGFBR3,TNFSF15,WNT1
Senescence Pathway	3.34	0.0882	CALM1 (includes others),CDK6,CHEK2,CREBBP,ELK3,EP400,ETS2,EZH2,FOXO3,GATA4,HBP1,IL6,ING1,NFAT5,NFATC3,PDHA1,PDHB,RASD2,SAA1,SIRT1,SMAD1,SMAD3,TGFBR3,TP53
Role of Oct4 in Mammalian Embryonic Stem Cell Pluripotency	3.32	0.178	CCNF,ETS2,NR2F2,PHC1,PHC3,SH3GLB1,TP53,WWP2
Hepatic Fibrosis Signaling Pathway	3.23	0.0803	BCL2,CALM1 (includes others),COL10A1,COL1A2,CREBBP,EZH2,FZD2,FZD5,FZD6,GLI3,HIF1A,IL1RAPL1,ITGA5,ITGB3,KLF9,LEF1,MAPK8,MYD88,PDGFA,PRKAG2,PRKCD,PTCH1,RASD2,RHOBTB2,RHOC,SMAD3,TCF7L2,TGFBR3,WNT1
Ovarian Cancer Signaling	3.19	0.109	ABL1,APC,ARRB1,BCL2,FZD2,FZD5,FZD6,LEF1,MSH2,PRKAG2,PTGS2,RASD2,TCF7L2,TP53,WNT1
Protein Kinase A Signaling	3.11	0.0779	ADD3,AKAP7,CALM1 (includes others),CAMK2A,CAMK2G,CREBBP,DUSP2,DUSP4,GLI3,ITPR1,LEF1,NFAT5,NFATC3,NTN1,PDE4B,PLCB1,PLCH2,PLCL1,PPP1CC,PPP1R12A,PPP1R14C,PRKAG2,PRKCD,PTCH1,PTGS2,PTP4A1,PTPN4,SMAD3,TCF7L2,YWHAE
Mouse Embryonic Stem Cell Pluripotency	2.97	0.118	APC,CREBBP,FZD2,FZD5,FZD6,LEF1,LIF,LIFR,RASD2,SMAD1,TCF7L2,TP53
GP6 Signaling Pathway	2.97	0.112	CALM1 (includes others),COL10A1,COL11A1,COL1A2,COL23A1,COL5A1,COL6A1,COL9A1,GRAP2,ITGB3,ITPR1,LAMC1,PRKCD
Role of NANOG in Mammalian Embryonic Stem Cell Pluripotency	2.93	0.111	APC,BMP2,FZD2,FZD5,FZD6,GATA4,GATA6,LIF,LIFR,RASD2,SMAD1,TP53,WNT1
Netrin Signaling	2.85	0.138	ABLIM1,CACNB4,NCK1,NFAT5,NFATC3,NTN1,PRKAG2,PRKG1,UNC5C
BEX2 Signaling Pathway	2.84	0.128	BAK1,BCL2,BEX2,ERBB2,HIF1A,LEF1,MAPK8,NHLH2,PLXNC1,TCF7L2
Calcium Signaling	2.79	0.0909	ACTA1,ATP2B3,CACNB4,CALM1 (includes others),CAMK2A,CAMK2G,CAMKK1,CAMKK2,CREBBP,GRIN2A,HDAC7,ITPR1,NFAT5,NFATC3,PRKAG2,SLC8A1,TPM1,TPM3
Glycine Biosynthesis I	2.76	1	SHMT1,SHMT2
Wnt/β-catenin Signaling	2.7	0.0941	APC,CREBBP,CSNK1A1,DKK3,FZD2,FZD5,FZD6,LEF1,SOX17,SOX6,TCF7L2,TGFBR3,TLE4,TP53,WIF1,WNT1
TGF-β Signaling	2.67	0.115	BCL2,BMP2,CREBBP,INHBA,MAPK8,NKX2-5,PITX2,RASD2,RUNX3,SMAD1,SMAD3
Superpathway of Serine and Glycine Biosynthesis I	2.65	0.429	SHMT1,SHMT2,UBAC2
HOTAIR Regulatory Pathway	2.65	0.0962	COL1A2,CREBBP,ERBB2,EZH2,LEF1,MMP15,MMP16,MTF2,PCDH10,RHOC,SRF,TCF7L2,WIF1,WNT1,YY1
Melatonin Signaling	2.62	0.129	CALM1 (includes others),CAMK2A,CAMK2G,PLCB1,PLCH2,PLCL1,PRKAG2,PRKCD,RORA
HIPPO signaling	2.6	0.119	AMOT,PPP1CC,PPP1R12A,PPP1R14C,RASSF1,SKP1,SMAD1,SMAD3,WWTR1,YWHAE
PPARα/RXRα Activation	2.5	0.0899	ABCA1,ACADL,CHD5,CREBBP,GNA11,IL1RAPL1,IL6,MAPK8,NCOR1,PLCB1,PLCH2,PLCL1,PRKAG2,RASD2,SMAD3,TGFBR3
Sumoylation Pathway	2.5	0.109	CREBBP,CTBP2,MAPK8,PIAS1,RHOBTB2,RHOC,SIRT1,TP53,UBA2,UBE2I,ZEB1
Colorectal Cancer Metastasis Signaling	2.46	0.0813	APC,ARRB1,FZD2,FZD5,FZD6,IL6,LEF1,MAPK8,MMP15,MMP16,MSH2,PRKAG2,PTGS2,RASD2,RHOBTB2,RHOC,SMAD3,TCF7L2,TP53,WNT1
Role of Wnt/GSK-3β Signaling in the Pathogenesis of Influenza	2.45	0.122	APC,CSNK1A1,FZD2,FZD5,FZD6,LEF1,NCOA1,TCF7L2,WNT1
PI3K Signaling in B Lymphocytes	2.41	0.097	ABL1,ATF6,CALM1 (includes others),CAMK2A,CAMK2G,FOXO3,ITPR1,NFAT5,NFATC3,PLCB1,PLCH2,PLCL1,RASD2
Notch Signaling	2.41	0.162	ADAM17,HES7,JAG1,LFNG,NCSTN,NOTCH3
Hepatic Fibrosis / Hepatic Stellate Cell Activation	2.4	0.0879	BCL2,COL10A1,COL11A1,COL1A2,COL23A1,COL5A1,COL6A1,COL9A1,FN1,IGF1,IL1RAPL1,IL6,KLF6,LHX2,PDGFA,SMAD3
Agrin Interactions at Neuromuscular Junction	2.37	0.118	ACTA1,DAG1,ERBB2,ITGA5,ITGB3,LAMC1,MAPK8,PAK1,RASD2
CDK5 Signaling	2.3	0.103	ABL1,CABLES1,CDK5R1,DRD1,LAMC1,MAPK8,PPP1CC,PPP1R12A,PPP1R14C,PRKAG2,RASD2
Pyridoxal 5'-phosphate Salvage Pathway	2.27	0.123	CDK6,CSNK1A1,DYRK1A,MAPK8,PAK1,PIM1,PRKCD,PRPF4B
Semaphorin Neuronal Repulsive Signaling Pathway	2.25	0.0968	CSPG5,ERBB2,ITGA5,MPRIP,NRP2,PAK1,PDE4B,PPP1R12A,PRKAG2,PRKG1,SEMA6D,TP53
Regulation of the Epithelial-Mesenchymal Transition Pathway	2.2	0.0838	ADAM17,APC,FGFR4,FZD2,FZD5,FZD6,HIF1A,JAG1,LEF1,NCSTN,NOTCH3,RASD2,SMAD3,TCF7L2,WNT1,ZEB1
Salvage Pathways of Pyrimidine Ribonucleotides	2.18	0.104	CDK6,CSNK1A1,DYRK1A,MAPK8,NME1,NME3,PAK1,PIM1,PRKCD,PRPF4B
RAR Activation	2.18	0.0833	AKR1C4,BMP2,CREBBP,MAPK8,MNAT1,NCOA1,NCOR1,NR2F2,PNRC1,PRKAG2,PRKCD,SMAD1,SMAD3,SMARCC2,TRIM24,ZBTB16
ERK/MAPK Signaling	2.18	0.0833	CREBBP,CRK,DUSP2,DUSP4,ELK3,ETS2,ITGA5,MKNK2,PAK1,PPP1CC,PPP1R12A,PPP1R14C,PRKAG2,PRKCD,RASD2,SRF
Adrenomedullin signaling pathway	2.18	0.0833	ADM,BCL2,CALM1 (includes others),CTH,GNA11,HIF1A,ITPR1,MAPK8,PLCB1,PLCH2,PLCL1,PRKAG2,PRKG1,RASD2,SMARCC2,TFAP2A
Embryonic Stem Cell Differentiation into Cardiac Lineages	2.16	0.3	GATA4,ISL1,NKX2-5
Gap Junction Signaling	2.14	0.0825	ACTA1,CSNK1A1,CTH,DRD1,GRIK2,HTR2A,ITPR1,PLCB1,PLCH2,PLCL1,PRKAG2,PRKCD,PRKG1,RASD2,SMARCC2,TUBB3
BMP signaling pathway	2.12	0.108	BMP2,CREBBP,MAPK8,NKX2-5,NOG,PITX2,PRKAG2,RASD2,SMAD1
p53 Signaling	2.12	0.102	ADGRB1,BCL2,CHEK2,DRAM1,HIF1A,JMY,MAPK8,PIAS1,SIRT1,TP53
Sperm Motility	2.1	0.0798	ABL1,CALM1 (includes others),DYRK1A,ERBB2,FGFR4,ITPR1,PDE4B,PLCB1,PLCH2,PLCL1,PRKAG2,PRKCD,PRKG1,PTK6,RYK,TEC,TYRO3
Estrogen Receptor Signaling	2.08	0.0717	BCL2,CREBBP,CTBP2,FOXO3,GNA11,HIF1A,IGF1,MMP15,MMP16,MPRIP,NCOA1,NCOR1,PAK1,PLCB1,PLCH2,PLCL1,PPP1R12A,PRKAG2,PRKCD,RASD2,SDHC,TP53,UQCRC2
Synaptogenesis Signaling Pathway	2.01	0.0717	AP2M1,CACNB4,CALM1 (includes others),CAMK2A,CAMK2G,CDH11,CNTNAP2,CREBBP,CRK,EFNA4,EFNA5,GRIN2A,HSPA8,ITPR1,MARCKS,PAK1,PRKAG2,PRKCD,RASD2,SNCB,SYT10,THBS2
NAD Biosynthesis III	2.01	0.5	NAMPT,NMNAT3
HIF1α Signaling	2	0.0796	ADM,CAMK2A,CAMK2G,CREBBP,HIF1A,HSPA8,IGF1,IL6,MKNK2,MMP15,MMP16,NCOA1,PRKCD,RASD2,SLC2A3,TP53
Non-Small Cell Lung Cancer Signaling	1.97	0.11	ABL1,CDK6,ERBB2,FOXO3,ITPR1,RASD2,RASSF1,TP53
D-myo-inositol (1,4,5,6)-Tetrakisphosphate Biosynthesis	1.92	0.0876	CILP,DUSP13,DUSP2,EYA4,ILKAP,IPMK,PPP1CC,PPP1R12A,SOCS3,SSH3,STYX,STYXL1
D-myo-inositol (3,4,5,6)-tetrakisphosphate Biosynthesis	1.92	0.0876	CILP,DUSP13,DUSP2,EYA4,ILKAP,IPMK,PPP1CC,PPP1R12A,SOCS3,SSH3,STYX,STYXL1
PCP pathway	1.92	0.117	CELSR1,FZD2,FZD5,FZD6,MAPK8,PFN2,WNT1
Integrin Signaling	1.92	0.078	ABL1,ACTA1,CRK,ILKAP,ITGA5,ITGB3,LIMS1,MAPK8,MPRIP,NCK1,PAK1,PFN2,PPP1R12A,RASD2,RHOBTB2,RHOC
Glucocorticoid Receptor Signaling	1.9	0.0691	BAG1,BCL2,CDKN1C,CREBBP,CREBZF,FKBP5,FOXO3,HSPA8,IL6,MAPK8,MNAT1,NCOA1,NCOR1,NFAT5,NFATC3,NR3C2,PRKAG2,PTGS2,RASD2,SELE,SMAD3,SMARCC2,UBE2I
Spliceosomal Cycle	1.85	0.125	CASC3,CTNNBL1,CWC25,HSPA8,MAGOHB,SF1
Chemokine Signaling	1.84	0.104	CALM1 (includes others),CAMK2A,CAMK2G,MAPK8,MPRIP,PLCB1,PPP1R12A,RASD2
Sirtuin Signaling Pathway	1.82	0.0707	ABCA1,ACADL,APP,ATP5F1B,CRTC2,FOXO3,GLUD1,HIF1A,NAMPT,NDUFA9,PDHA1,PFKFB3,SDHC,SIRT1,SLC25A6,TIMM23,TOMM20,TOMM70,TP53,UQCRC2
Glioma Signaling	1.81	0.0917	ABL1,CALM1 (includes others),CAMK2A,CAMK2G,CDK6,IGF1,PDGFA,PRKCD,RASD2,TP53
Xenobiotic Metabolism PXR Signaling Pathway	1.81	0.0795	CAMK2A,CAMK2G,CREBBP,ESD,GSTM3,HS6ST1,NCOA1,NCOR1,NDST1,PPP1CC,PPP1R12A,PPP1R14C,PRKAG2,PRKCD
dTMP De Novo Biosynthesis	1.8	0.4	SHMT1,SHMT2
Folate Polyglutamylation	1.8	0.4	SHMT1,SHMT2
Cellular Effects of Sildenafil (Viagra)	1.79	0.0873	ACTA1,CALM1 (includes others),ITPR1,MPRIP,PDE4B,PLCB1,PLCH2,PLCL1,PPP1R12A,PRKAG2,PRKG1
Amyloid Processing	1.77	0.12	APP,BACE2,CDK5R1,CSNK1A1,NCSTN,PRKAG2
ATM Signaling	1.73	0.0938	ABL1,CBX5,CHEK2,CREBBP,MAPK8,PPP1CC,SMC2,TP53,ZEB1
Cardiac Hypertrophy Signaling	1.71	0.0723	ADSS2,CALM1 (includes others),CREBBP,GATA4,GNA11,IGF1,IL6,MAPK8,NKX2-5,PLCB1,PLCH2,PLCL1,PRKAG2,RASD2,RHOBTB2,RHOC,SRF
Heparan Sulfate Biosynthesis	1.71	0.106	B3GAT1,EXT1,EXTL1,GLCE,HS6ST1,NDST1,PRDX6
Inhibition of Matrix Metalloproteases	1.7	0.132	ADAM12,ADAM17,MMP15,MMP16,THBS2
Phagosome Formation	1.69	0.0877	FN1,ITGA5,MARCKS,MRC2,PLCB1,PLCH2,PLCL1,PRKCD,RHOBTB2,RHOC
Mitochondrial Dysfunction	1.68	0.0788	APP,ATP5F1B,ATPAF1,BACE2,BCL2,COX5A,MAPK8,NCSTN,NDUFA9,PDHA1,SDHC,UQCR10,UQCRC2
Apelin Cardiomyocyte Signaling Pathway	1.68	0.0918	GNA11,HIF1A,ITPR1,MAPK8,PLCB1,PLCH2,PLCL1,PRKCD,SLC8A1
Insulin Secretion Signaling Pathway	1.66	0.0714	CAMK2A,CAMK2G,CREBBP,CRTC2,EIF2S1,GNA11,ITPR1,PABPC1,PDHA1,PDHB,PLCB1,PLCH2,PLCL1,PRKAG2,PRKCD,SLC2A3,SSR3
Thrombin Signaling	1.64	0.0739	CAMK2A,CAMK2G,GATA4,GATA6,GNA11,ITPR1,MPRIP,PLCB1,PLCH2,PLCL1,PPP1R12A,PRKCD,RASD2,RHOBTB2,RHOC
ILK Signaling	1.64	0.0757	ACTA1,BMP2,CREBBP,FN1,HIF1A,ILKAP,ITGB3,LEF1,LIMS1,MAPK8,PPP1R12A,PTGS2,RHOBTB2,RHOC
Acetyl-CoA Biosynthesis I (Pyruvate Dehydrogenase Complex)	1.63	0.333	PDHA1,PDHB
Neuropathic Pain Signaling In Dorsal Horn Neurons	1.63	0.09	CAMK2A,CAMK2G,GRIN2A,ITPR1,PLCB1,PLCH2,PLCL1,PRKAG2,PRKCD
CREB Signaling in Neurons	1.61	0.0732	CACNB4,CALM1 (includes others),CAMK2A,CAMK2G,CREBBP,GNA11,GRIK2,GRIN2A,ITPR1,PLCB1,PLCH2,PLCL1,PRKAG2,PRKCD,RASD2
D-myo-inositol-5-phosphate Metabolism	1.6	0.0789	CILP,DUSP13,DUSP2,EYA4,ILKAP,PLCB1,PPP1CC,PPP1R12A,SOCS3,SSH3,STYX,STYXL1
GNRH Signaling	1.59	0.0765	CACNB4,CALM1 (includes others),CAMK2A,CAMK2G,CREBBP,GNA11,ITPR1,MAPK8,PAK1,PLCB1,PRKAG2,PRKCD,RASD2
Unfolded protein response	1.58	0.109	ATF6,BCL2,DNAJA2,HSPA8,MAPK8,OS9
Necroptosis Signaling Pathway	1.58	0.0784	CAMK2A,CAMK2G,CYLD,DNM1L,GLUD1,GLUL,SLC25A6,TIMM23,TOMM20,TOMM70,TP53,TYRO3
Role of IL-17F in Allergic Inflammatory Airway Diseases	1.57	0.122	CREBBP,IGF1,IL11,IL6,RPS6KA2
Hypoxia Signaling in the Cardiovascular System	1.52	0.0972	CREBBP,HIF1A,TP53,UBE2E1,UBE2E2,UBE2I,UBE2R2
Regulation of Actin-based Motility by Rho	1.52	0.0909	ACTA1,ITGA5,MPRIP,PAK1,PFN2,PPP1R12A,RHOBTB2,RHOC
Th17 Activation Pathway	1.52	0.0909	HIF1A,IL6,MYD88,NFAT5,NFATC3,RORA,RUNX1,SOCS3
Sonic Hedgehog Signaling	1.51	0.138	DYRK1A,GLI3,PRKAG2,PTCH1
Actin Cytoskeleton Signaling	1.48	0.0704	ABI2,ACTA1,APC,CRK,FGD1,FN1,ITGA5,MPRIP,PAK1,PDGFA,PFN2,PPP1R12A,RASD2,SSH3,WASF2
Corticotropin Releasing Hormone Signaling	1.47	0.078	CACNB4,CALM1 (includes others),CREBBP,CTH,GLI3,ITPR1,PRKAG2,PRKCD,PTCH1,PTGS2,SMARCC2
Heparan Sulfate Biosynthesis (Late Stages)	1.45	0.102	EXT1,EXTL1,GLCE,HS6ST1,NDST1,PRDX6
Dopamine Receptor Signaling	1.41	0.0921	DRD1,GCH1,NCS1,PPP1CC,PPP1R12A,PPP1R14C,PRKAG2
Macropinocytosis Signaling	1.41	0.0921	ANKFY1,ITGA5,ITGB3,PAK1,PDGFA,PRKCD,RASD2
Endocannabinoid Neuronal Synapse Pathway	1.4	0.0787	CACNB4,GNA11,GRIN2A,ITPR1,MAPK8,PLCB1,PLCH2,PLCL1,PRKAG2,PTGS2
HGF Signaling	1.4	0.0818	ELK3,ETS2,IL6,ITGA5,MAPK8,PAK1,PRKCD,PTGS2,RASD2
Glutamine Biosynthesis I	1.38	1	GLUL
L-cysteine Degradation II	1.38	1	CTH
Coronavirus Pathogenesis Pathway	1.38	0.0753	ABL1,ADAM17,BCL2,IL6,MAPK8,PTGS2,RPS14,SMAD3,TMPRSS2,TNPO1,TP53
Cardiomyocyte Differentiation via BMP Receptors	1.37	0.158	BMP2,GATA4,NKX2-5
Breast Cancer Regulation by Stathmin1	1.36	0.0569	ADGRB1,AGTR2,CAMK2A,CAMK2G,CDK6,CELSR1,CREBBP,DRD1,FZD2,FZD5,FZD6,GHSR,GPR137,GPR146,GPR153,GPR89A/GPR89B,HIF1A,HTR2A,IGF1,NPFFR2,P2RY1,PAK1,PLCB1,PPP1CC,PPP1R12A,PPP1R14C,PRKAG2,PRKCD,RASD2,S1PR1,S1PR2,TP53,TUBB3
Apelin Endothelial Signaling Pathway	1.32	0.0789	CALM1 (includes others),GNA11,HIF1A,MAPK8,PLCB1,PRKAG2,PRKCD,RASD2,SMAD3
Opioid Signaling Pathway	1.31	0.0656	AP2M1,ARRB1,CACNB4,CALM1 (includes others),CAMK2A,CAMK2G,CREBBP,GRIN2A,ITPR1,PLCB1,PRKAG2,PRKCD,RASD2,RPS6KA2,SCN7A,SRF
3-phosphoinositide Degradation	1.29	0.0728	CILP,DUSP13,DUSP2,EYA4,ILKAP,PPP1CC,PPP1R12A,SOCS3,SSH3,STYX,STYXL1
Folate Transformations I	1.29	0.222	SHMT1,SHMT2
Cell Cycle: G2/M DNA Damage Checkpoint Regulation	1.28	0.102	ABL1,CHEK2,SKP1,TP53,YWHAE
Phospholipase C Signaling	1.28	0.065	CALM1 (includes others),CREBBP,GRAP2,HDAC7,ITGA5,ITPR1,MARCKS,MPRIP,NFAT5,NFATC3,PLCB1,PPP1R12A,PRKCD,RASD2,RHOBTB2,RHOC
Kinetochore Metaphase Signaling Pathway	1.27	0.0808	BOD1,CENPW,ENSA,H2AC18/H2AC19,PPP1CC,PPP1R12A,PPP1R14C,RAD21
PEDF Signaling	1.26	0.0854	BCL2,RASD2,SRF,TCF7L2,TP53,WASF2,ZEB1
Endoplasmic Reticulum Stress Pathway	1.26	0.143	ATF6,EIF2S1,MAPK8
Cholecystokinin/Gastrin-mediated Signaling	1.26	0.0769	ITPR1,MAPK8,PLCB1,PRKCD,PTGS2,RASD2,RHOBTB2,RHOC,SRF
Cell Cycle: G1/S Checkpoint Regulation	1.25	0.0909	ABL1,CDK6,HDAC7,SKP1,SMAD3,TP53
IL-15 Production	1.24	0.0763	ABL1,DYRK1A,ERBB2,FGFR4,IL6,PTK6,RYK,TEC,TYRO3
Insulin Receptor Signaling	1.24	0.0735	CRK,FOXO3,MAPK8,NCK1,PPP1CC,PPP1R12A,PPP1R14C,PRKAG2,RASD2,SOCS3
Neuroinflammation Signaling Pathway	1.22	0.0621	APP,BACE2,BCL2,CREBBP,GABRA5,GABRB3,GAD2,GLUL,GRIN2A,IL6,MAPK8,MYD88,NCSTN,NFAT5,NFATC3,PTGS2,TGFBR3,WNT1
Superpathway of Inositol Phosphate Compounds	1.22	0.0674	CILP,DUSP13,DUSP2,EYA4,ILKAP,IPMK,PLCB1,PPP1CC,PPP1R12A,SOCS3,SSH3,STYX,STYXL1
Glycine Betaine Degradation	1.2	0.2	SHMT1,SHMT2
Chronic Myeloid Leukemia Signaling	1.2	0.0784	ABL1,CDK6,CRK,CTBP2,HDAC7,RASD2,SMAD3,TP53
Huntington's Disease Signaling	1.19	0.0641	ATP5F1B,CDK5R1,CREBBP,DNM1L,GNA11,HAP1,HDAC7,HSPA8,IGF1,ITPR1,MAPK8,NCOR1,PLCB1,PRKCD,TP53
IGF-1 Signaling	1.16	0.0769	FOXO3,IGF1,MAPK8,PRKAG2,RASD2,SOCS3,SRF,YWHAE
Vitamin-C Transport	1.16	0.13	AKR1C4,LRRC8A,SLC2A3
Ephrin Receptor Signaling	1.16	0.0674	ABL1,CREBBP,CRK,EFNA4,EFNA5,GNA11,GRIN2A,ITGA5,NCK1,PAK1,PDGFA,RASD2
Actin Nucleation by ARP-WASP Complex	1.15	0.0857	ITGA5,NCK1,PPP1R12A,RASD2,RHOBTB2,RHOC
Antiproliferative Role of TOB in T Cell Signaling	1.14	0.105	PABPC1,SKP1,SMAD3,TOB1
Transcriptional Regulatory Network in Embryonic Stem Cells	1.14	0.0926	FOXC1,GATA4,GATA6,ISL1,TRIM24
3-phosphoinositide Biosynthesis	1.13	0.0683	CILP,DUSP13,DUSP2,EYA4,ILKAP,PPP1CC,PPP1R12A,SOCS3,SSH3,STYX,STYXL1
Regulation of IL-2 Expression in Activated and Anergic T Lymphocytes	1.13	0.0795	CALM1 (includes others),MAPK8,NFAT5,NFATC3,RASD2,SMAD3,TOB1
Assembly of RNA Polymerase I Complex	1.13	0.182	TAF1C,UBTF
Purine Nucleotides De Novo Biosynthesis II	1.13	0.182	ADSS2,PAICS
Paxillin Signaling	1.13	0.0755	ACTA1,CRK,ITGA5,ITGB3,MAPK8,NCK1,PAK1,RASD2
Role of Pattern Recognition Receptors in Recognition of Bacteria and Viruses	1.11	0.0694	EDA,EIF2S1,IL11,IL6,LIF,MAPK8,MYD88,PRKCD,PTX3,TNFSF15
ERK5 Signaling	1.1	0.0833	CREBBP,FOXO3,LIF,RASD2,RPS6KA2,YWHAE
GPCR-Mediated Integration of Enteroendocrine Signaling Exemplified by an L Cell	1.1	0.0833	GNA11,ITPR1,PLCB1,PLCH2,PLCL1,PRKAG2
P2Y Purigenic Receptor Signaling Pathway	1.1	0.0714	CREBBP,ITGB3,P2RY1,PLCB1,PLCH2,PLCL1,PRKAG2,PRKCD,RASD2
Synaptic Long Term Depression	1.09	0.0656	CACNB4,CTH,GNA11,IGF1,ITPR1,PLCB1,PLCH2,PLCL1,PRKCD,PRKG1,RASD2,SMARCC2
Asparagine Degradation I	1.09	0.5	ASRGL1
Spermine Biosynthesis	1.09	0.5	SMS
Cysteine Biosynthesis/Homocysteine Degradation	1.09	0.5	CTH
GDP-L-fucose Biosynthesis I (from GDP-D-mannose)	1.09	0.5	GMDS
Putrescine Biosynthesis III	1.09	0.5	ODC1
Formaldehyde Oxidation II (Glutathione-dependent)	1.09	0.5	ESD
Glutamate Biosynthesis II	1.09	0.5	GLUD1
Glutamate Degradation X	1.09	0.5	GLUD1
Glutamate Dependent Acid Resistance	1.09	0.5	GAD2
Leptin Signaling in Obesity	1.08	0.0822	GHSR,PLCB1,PLCH2,PLCL1,PRKAG2,SOCS3
nNOS Signaling in Skeletal Muscle Cells	1.08	0.1	CACNB4,CALM1 (includes others),DAG1,SNTB2
Role of JAK family kinases in IL-6-type Cytokine Signaling	1.08	0.12	IL6,MAPK8,SOCS3
Reelin Signaling in Neurons	1.06	0.0703	APP,CAMK2A,CAMK2G,CDK5R1,CRK,GRIN2A,ITGA5,ITGB3,MAPK8
White Adipose Tissue Browning Pathway	1.06	0.0703	CACNB4,CAMKK2,CREBBP,CTBP2,FGFR4,FNDC5,PRKAG2,PRKG1,SIRT1
NRF2-mediated Oxidative Stress Response	1.05	0.0645	ACTA1,CREBBP,CUL3,DNAJA2,DNAJB5,ENC1,FKBP5,GSTM3,MAFG,MAPK8,PRKCD,RASD2
Pyrimidine Ribonucleotides Interconversion	1.05	0.0976	HNRNPA1,NME1,NME3,SLC25A42
GPCR-Mediated Nutrient Sensing in Enteroendocrine Cells	1.04	0.0721	CACNB4,GNA11,ITPR1,PLCB1,PLCH2,PLCL1,PRKAG2,PRKCD
Apelin Liver Signaling Pathway	1.04	0.115	COL10A1,COL1A2,MAPK8
Protein Ubiquitination Pathway	1.02	0.0597	BAG1,DNAJB5,FBXW7,HSPA4L,HSPA8,HSPB6,PSMB2,SKP1,UBE2E1,UBE2E2,UBE2I,UBE2R2,UBE4B,USP1,USP29,USP37
Epithelial Adherens Junction Signaling	1.02	0.0667	ACTA1,APC,CRK,LEF1,NOTCH3,RASD2,SSX2IP,TCF7L2,TGFBR3,TUBB3
Neuregulin Signaling	1.01	0.0745	ADAM17,CDK5R1,CRK,ERBB2,ITGA5,PRKCD,RASD2
Bile Acid Biosynthesis, Neutral Pathway	1	0.154	AKR1C4,SCP2
Sphingosine-1-phosphate Signaling	0.987	0.0702	PDGFA,PLCB1,PLCH2,PLCL1,RHOBTB2,RHOC,S1PR1,S1PR2
Pyrimidine Ribonucleotides De Novo Biosynthesis	0.987	0.093	HNRNPA1,NME1,NME3,SLC25A42
Induction of Apoptosis by HIV1	0.983	0.0833	BAK1,BCL2,MAPK8,SLC25A6,TP53
Endometrial Cancer Signaling	0.983	0.0833	ERBB2,FOXO3,LEF1,RASD2,TP53
Amyotrophic Lateral Sclerosis Signaling	0.979	0.0729	BCL2,GLUL,GRIK2,GRIN2A,IGF1,PAK1,TP53
Bladder Cancer Signaling	0.979	0.0729	ABL1,ERBB2,MMP15,MMP16,RASD2,RASSF1,TP53
AMPK Signaling	0.963	0.061	ACACB,CAMKK2,CREBBP,CRTC2,FOXO3,HMGCR,ILKAP,PFKFB2,PFKFB3,PRKAG2,RAB11A,SIRT1,SMARCC2
iNOS Signaling	0.963	0.0909	CALM1 (includes others),CREBBP,HMGA1,MYD88
IL-23 Signaling Pathway	0.963	0.0909	HIF1A,RORA,RUNX1,SOCS3
Aldosterone Signaling in Epithelial Cells	0.959	0.0649	DNAJB5,HSPA4L,HSPA8,HSPB6,ITPR1,NR3C2,PLCB1,PLCH2,PLCL1,PRKCD
UVA-Induced MAPK Signaling	0.959	0.0722	MAPK8,PLCB1,PLCH2,PLCL1,RASD2,RPS6KA2,TP53
VEGF Signaling	0.959	0.0722	ACTA1,BCL2,EIF2S1,FOXO3,HIF1A,RASD2,YWHAE
Androgen Signaling	0.955	0.0667	CACNB4,CALM1 (includes others),CREBBP,GNA11,MNAT1,NCOA1,PRKAG2,PRKCD,SMAD3
Role of Tissue Factor in Cancer	0.955	0.069	ARRB1,GNA11,ITGB3,PAK1,PLCB1,RASD2,RPS6KA2,TP53
Hereditary Breast Cancer Signaling	0.928	0.0657	CDK6,CHEK2,CREBBP,DDB2,HDAC7,MSH2,RASD2,SMARCC2,TP53
HMGB1 Signaling	0.921	0.0637	EDA,IL11,IL6,LIF,MAPK8,RASD2,RHOBTB2,RHOC,SELE,TNFSF15
Coenzyme A Biosynthesis	0.921	0.333	PPCS
Tetrahydrobiopterin Biosynthesis I	0.921	0.333	GCH1
Inosine-5'-phosphate Biosynthesis II	0.921	0.333	PAICS
Hypusine Biosynthesis	0.921	0.333	EIF5A
Biotin-carboxyl Carrier Protein Assembly	0.921	0.333	ACACB
1D-myo-inositol Hexakisphosphate Biosynthesis V (from Ins(1,3,4)P3)	0.921	0.333	IPMK
Tetrahydrobiopterin Biosynthesis II	0.921	0.333	GCH1
nNOS Signaling in Neurons	0.907	0.087	CALM1 (includes others),CAMK2A,GRIN2A,PRKCD
FAT10 Cancer Signaling Pathway	0.907	0.087	IL6,SMAD3,TGFBR3,TP53
Telomere Extension by Telomerase	0.896	0.133	HNRNPA1,HNRNPA2B1
Hepatic Cholestasis	0.893	0.0615	EDA,FGFR4,IL11,IL1RAPL1,IL6,LIF,MAPK8,MYD88,PRKAG2,PRKCD,TNFSF15
CCR3 Signaling in Eosinophils	0.893	0.0667	CALM1 (includes others),ITPR1,MPRIP,PAK1,PLCB1,PPP1R12A,PRKCD,RASD2
SAPK/JNK Signaling	0.893	0.0693	CRK,DUSP4,HNRNPK,MAPK8,NFATC3,RASD2,TP53
PPAR Signaling	0.893	0.0693	CREBBP,IL1RAPL1,NCOA1,NCOR1,PDGFA,PTGS2,RASD2
HER-2 Signaling in Breast Cancer	0.863	0.0714	CDK6,ERBB2,ITGB3,PRKCD,RASD2,TP53
Remodeling of Epithelial Adherens Junctions	0.854	0.0758	ACTA1,APC,DNM1L,NME1,TUBB3
Oxidative Phosphorylation	0.845	0.0673	ATP5F1B,ATPAF1,COX5A,NDUFA9,SDHC,UQCR10,UQCRC2
T Cell Receptor Signaling	0.845	0.0673	CALM1 (includes others),GRAP2,MAPK8,NFAT5,NFATC3,RASD2,TEC
CXCR4 Signaling	0.833	0.061	CRK,GNA11,ITPR1,MAPK8,PAK1,PLCB1,PRKCD,RASD2,RHOBTB2,RHOC
Inhibition of Angiogenesis by TSP1	0.833	0.0938	CD47,MAPK8,TP53
PDGF Signaling	0.83	0.0698	ABL1,CRK,MAPK8,PDGFA,RASD2,SRF
iCOS-iCOSL Signaling in T Helper Cells	0.815	0.066	CALM1 (includes others),CAMK2A,CAMK2G,GRAP2,ITPR1,NFAT5,NFATC3
Myc Mediated Apoptosis Signaling	0.812	0.08	BCL2,CREBBP,PRKAG2,TP53
14-3-3-mediated Signaling	0.81	0.0635	MAPK8,PLCB1,PLCH2,PLCL1,PRKCD,RASD2,TUBB3,YWHAE
Granzyme A Signaling	0.807	0.118	CREBBP,NME1
γ-linolenate Biosynthesis II (Animals)	0.807	0.118	ACSL3,FADS1
Spermine and Spermidine Degradation I	0.807	0.25	PAOX
Circadian Rhythm Signaling	0.804	0.0909	CREBBP,GRIN2A,PER2
Virus Entry via Endocytic Pathways	0.801	0.0654	ABL1,ACTA1,AP2M1,ITGA5,ITGB3,PRKCD,RASD2
UVC-Induced MAPK Signaling	0.79	0.0784	MAPK8,PRKCD,RASD2,TP53
Pancreatic Adenocarcinoma Signaling	0.785	0.0648	ABL1,BCL2,ERBB2,MAPK8,PTGS2,SMAD3,TP53
Prostate Cancer Signaling	0.78	0.0674	ABL1,BCL2,CREBBP,LEF1,RASD2,TP53
GM-CSF Signaling	0.78	0.0714	CAMK2A,CAMK2G,PIM1,RASD2,RUNX1
Neuroprotective Role of THOP1 in Alzheimer's Disease	0.772	0.0642	APP,HPN,KLK10,PRKAG2,PRSS23,TMPRSS2,YWHAE
Growth Hormone Signaling	0.762	0.0704	IGF1,PRKCD,RPS6KA2,SOCS3,SRF
Small Cell Lung Cancer Signaling	0.762	0.0704	ABL1,BCL2,CDK6,PTGS2,TP53
Clathrin-mediated Endocytosis Signaling	0.75	0.0573	ACTA1,AP2M1,ARRB1,DNM1L,HSPA8,IGF1,ITGA5,ITGB3,PDGFA,RAB11A,SH3GLB1
Iron homeostasis signaling pathway	0.745	0.0611	ATP6V1B2,BMP2,HIF1A,IL6,PDGFA,SKP1,SMAD1,SMAD3
Caveolar-mediated Endocytosis Signaling	0.728	0.0685	ABL1,ACTA1,FLOT2,ITGA5,ITGB3
Gαq Signaling	0.726	0.0588	CALM1 (includes others),GNA11,HTR2A,ITPR1,NFATC3,PLCB1,PRKCD,RHOBTB2,RHOC
Interferon Signaling	0.726	0.0833	BAK1,BCL2,PIAS1
Fcγ Receptor-mediated Phagocytosis in Macrophages and Monocytes	0.719	0.0645	ACTA1,CRK,NCK1,PAK1,PRKCD,RAB11A
NGF Signaling	0.719	0.0619	CREBBP,CRK,MAPK8,PRKCD,RASD2,RPS6KA2,TP53
ErbB Signaling	0.719	0.0645	ERBB2,MAPK8,NCK1,PAK1,PRKCD,RASD2
NAD Biosynthesis from 2-amino-3-carboxymuconate Semialdehyde	0.719	0.2	NMNAT3
Serine Biosynthesis	0.719	0.2	UBAC2
NAD Salvage Pathway III	0.719	0.2	NMNAT3
Glutamate Degradation III (via 4-aminobutyrate)	0.719	0.2	GAD2
α-Adrenergic Signaling	0.706	0.0638	CALM1 (includes others),ITPR1,PRKAG2,PRKCD,RASD2,SLC8A1
Role of PKR in Interferon Induction and Antiviral Response	0.706	0.0614	EIF2S1,HSPA8,MAPK8,METAP2,MYD88,PDGFA,TP53
Melanocyte Development and Pigmentation Signaling	0.706	0.0638	BCL2,CREBBP,CRK,PRKAG2,RASD2,RPS6KA2
STAT3 Pathway	0.697	0.0593	BCL2,FGFR4,IGF1,MAPK8,PIM1,RASD2,SOCS3,TGFBR3
fMLP Signaling in Neutrophils	0.693	0.0609	CALM1 (includes others),ITPR1,NFAT5,NFATC3,PLCB1,PRKCD,RASD2
CD28 Signaling in T Helper Cells	0.693	0.0609	CALM1 (includes others),GRAP2,ITPR1,MAPK8,NFAT5,NFATC3,PAK1
RhoGDI Signaling	0.69	0.0565	ACTA1,CDH11,CREBBP,GNA11,ITGA5,PAK1,PPP1R12A,RHOBTB2,RHOC,WASF2
Glutamate Receptor Signaling	0.69	0.0714	CALM1 (includes others),GLUL,GRIK2,GRIN2A
PAK Signaling	0.678	0.0625	ITGA5,MAPK8,NCK1,PAK1,PDGFA,RASD2
Renin-Angiotensin Signaling	0.668	0.0598	AGTR2,ITPR1,MAPK8,PAK1,PRKAG2,PRKCD,RASD2
Systemic Lupus Erythematosus In B Cell Signaling Pathway	0.666	0.0528	BCL2,CALM1 (includes others),CD5,EDA,FOXO3,IL11,IL6,LIF,MYD88,NFAT5,NFATC3,PRKCD,RASD2,TNFSF15
VDR/RXR Activation	0.664	0.0649	NCOA1,NCOR1,PDGFA,PRKCD,YY1
Thyroid Cancer Signaling	0.664	0.0649	IGF1,LEF1,RASD2,TCF7L2,TP53
April Mediated Signaling	0.658	0.0769	MAPK8,NFAT5,NFATC3
Triacylglycerol Degradation	0.658	0.0769	ABHD2,NDST1,PRDX6
Cancer Drug Resistance By Drug Efflux	0.656	0.069	FOXO3,PTGS2,RASD2,TP53
Tec Kinase Signaling	0.652	0.0563	ACTA1,GNA11,ITGA5,MAPK8,PAK1,PRKCD,RHOBTB2,RHOC,TEC
Renal Cell Carcinoma Signaling	0.65	0.0641	CREBBP,CRK,HIF1A,PAK1,RASD2
Arginine Biosynthesis IV	0.648	0.167	GLUD1
Adenine and Adenosine Salvage III	0.648	0.167	ADARB2
Purine Ribonucleosides Degradation to Ribose-1-phosphate	0.648	0.167	ADARB2
Polyamine Regulation in Colon Cancer	0.635	0.0909	APC,ODC1
Pyrimidine Deoxyribonucleotides De Novo Biosynthesis I	0.635	0.0909	NME1,NME3
Apelin Adipocyte Signaling Pathway	0.635	0.0633	GNA11,HIF1A,MAPK8,PRDX6,PRKAG2
LXR/RXR Activation	0.62	0.0579	ABCA1,HMGCR,IL1RAPL1,IL6,NCOR1,PTGS2,SAA1
Cyclins and Cell Cycle Regulation	0.62	0.0625	ABL1,CDK6,HDAC7,SKP1,TP53
B Cell Activating Factor Signaling	0.614	0.0732	MAPK8,NFAT5,NFATC3
Mechanisms of Viral Exit from Host Cells	0.614	0.0732	ACTA1,PRKCD,SH3GLB1
Intrinsic Prothrombin Activation Pathway	0.614	0.0732	COL10A1,COL1A2,KLK10
Apelin Cardiac Fibroblast Signaling Pathway	0.606	0.087	IL6,PRKAG2
MIF Regulation of Innate Immunity	0.595	0.0714	MAPK8,PTGS2,TP53
Hematopoiesis from Pluripotent Stem Cells	0.595	0.0714	IL11,IL6,LIF
LPS-stimulated MAPK Signaling	0.592	0.061	MAPK8,PAK1,PRKCD,RASD2,SRF
IL-4 Signaling	0.592	0.061	HMGA1,NFAT5,NFATC3,NR3C2,RASD2
Phosphatidylcholine Biosynthesis I	0.59	0.143	PCYT1B
Inositol Pyrophosphates Biosynthesis	0.59	0.143	IPMK
Glycoaminoglycan-protein Linkage Region Biosynthesis	0.59	0.143	B3GAT1
Regulation Of The Epithelial Mesenchymal Transition By Growth Factors Pathway	0.588	0.0532	ERBB2,FGFR4,IL6,MAPK8,PDGFA,RASD2,SMAD3,TNFSF15,WWTR1,ZEB1
Th1 and Th2 Activation Pathway	0.583	0.0539	IL6,JAG1,NCSTN,NFATC3,NOTCH3,RUNX3,S1PR1,SOCS3,TGFBR3
IL-22 Signaling	0.578	0.0833	MAPK8,SOCS3
Telomerase Signaling	0.577	0.0577	ABL1,ELK3,ETS2,HDAC7,RASD2,TP53
PXR/RXR Activation	0.573	0.0635	FOXO3,IL6,NCOA1,PRKAG2
FGF Signaling	0.567	0.0595	CREBBP,CRK,FGFR4,ITPR1,MAPK8
Regulation of Cellular Mechanics by Calpain Protease	0.559	0.0625	CAST,CDK6,ITGA5,RASD2
Leukocyte Extravasation Signaling	0.547	0.0518	ABL1,ACTA1,CRK,ITGA5,ITGB3,MAPK8,MMP15,MMP16,PRKCD,TEC
Nur77 Signaling in T Lymphocytes	0.545	0.0615	BCL2,CALM1 (includes others),HDAC7,PRKCD
Type I Diabetes Mellitus Signaling	0.542	0.0561	BCL2,GAD2,MAPK8,MYD88,PIAS1,SOCS3
PKCθ Signaling in T Lymphocytes	0.542	0.0533	CACNB4,CAMK2A,CAMK2G,GRAP2,MAPK8,NFAT5,NFATC3,RASD2
Cdc42 Signaling	0.536	0.0543	APC,FGD1,ITGA5,MAPK8,MPRIP,PAK1,PPP1R12A
Dendritic Cell Maturation	0.532	0.052	COL10A1,COL1A2,CREBBP,IL6,MAPK8,MYD88,PLCB1,PLCH2,PLCL1
ErbB4 Signaling	0.53	0.0606	ADAM17,NCSTN,PRKCD,RASD2
PFKFB4 Signaling Pathway	0.523	0.0652	CREBBP,PRKAG2,TP53
Ceramide Signaling	0.517	0.0568	BCL2,MAPK8,RASD2,S1PR1,S1PR2
Acute Myeloid Leukemia Signaling	0.517	0.0568	LEF1,PIM1,RASD2,RUNX1,TCF7L2
Ephrin A Signaling	0.507	0.0638	EFNA4,EFNA5,PAK1
Role of NFAT in Regulation of the Immune Response	0.506	0.0511	CALM1 (includes others),CSNK1A1,GATA4,GNA11,ITPR1,NFAT5,NFATC3,PLCB1,RASD2
Rac Signaling	0.5	0.0541	ABI2,CDK5R1,ITGA5,MAPK8,PAK1,RASD2
Leucine Degradation I	0.498	0.111	BCAT1
Th2 Pathway	0.498	0.0526	JAG1,NCSTN,NOTCH3,RUNX3,S1PR1,SOCS3,TGFBR3
IL-10 Signaling	0.491	0.058	IL1RAPL1,IL6,MAPK8,SOCS3
Role of p14/p19ARF in Tumor Suppression	0.487	0.0714	TP53,UBTF
Xenobiotic Metabolism Signaling	0.481	0.0483	CAMK2A,CAMK2G,CREBBP,CUL3,ESD,GSTM3,HS6ST1,IL6,MAPK8,NCOA1,NDST1,PRKCD,RASD2
mTOR Signaling	0.478	0.0495	EIF3L,EIF4B,HIF1A,PRKAG2,PRKCD,RASD2,RHOBTB2,RHOC,RPS14,RPS6KA2
B Cell Receptor Signaling	0.475	0.05	ABL1,CALM1 (includes others),CAMK2A,CAMK2G,CREBBP,MAPK8,NFAT5,NFATC3,RASD2
G-Protein Coupled Receptor Signaling	0.475	0.0481	AGTR2,CAMK2A,CAMK2G,CREBBP,DRD1,DUSP4,GNA11,HTR2A,PDE4B,PLCB1,PRKAG2,RASD2,S1PR1
Sertoli Cell-Sertoli Cell Junction Signaling	0.467	0.0497	ACTA1,ITGA5,MAPK8,PLS1,PRKAG2,PRKG1,RASD2,TGFBR3,TUBB3
Prostanoid Biosynthesis	0.461	0.1	PTGS2
Oleate Biosynthesis II (Animals)	0.461	0.1	FADS1
Calcium Transport I	0.461	0.1	ATP2B3
Glioma Invasiveness Signaling	0.453	0.0556	ITGB3,RASD2,RHOBTB2,RHOC
Endothelin-1 Signaling	0.452	0.0492	GNA11,ITPR1,MAPK8,PLCB1,PLCH2,PLCL1,PRKCD,PTGS2,RASD2
FAK Signaling	0.451	0.0532	ACTA1,CRK,ITGA5,PAK1,RASD2
Nitric Oxide Signaling in the Cardiovascular System	0.451	0.0532	CALM1 (includes others),ITPR1,PRKAG2,PRKCD,PRKG1
GABA Receptor Signaling	0.451	0.0532	AP2M1,CACNB4,GABRA5,GABRB3,GAD2
G Protein Signaling Mediated by Tubby	0.447	0.0667	ABL1,PLCB1
Fatty Acid β-oxidation I	0.447	0.0667	ACSL3,SCP2
Th1 Pathway	0.444	0.0513	IL6,NCSTN,NFATC3,NOTCH3,RUNX3,SOCS3
Estrogen-Dependent Breast Cancer Signaling	0.442	0.0548	AKR1C4,CREBBP,IGF1,RASD2
Cardiac β-adrenergic Signaling	0.438	0.05	AKAP7,PDE4B,PPP1CC,PPP1R12A,PPP1R14C,PRKAG2,SLC8A1
p38 MAPK Signaling	0.434	0.0508	CREBBP,IL1RAPL1,MKNK2,RPS6KA2,SRF,TP53
Chondroitin Sulfate Biosynthesis	0.433	0.0577	B3GAT1,HS6ST1,NDST1
UVB-Induced MAPK Signaling	0.433	0.0577	MAPK8,PRKCD,TP53
Angiopoietin Signaling	0.431	0.0541	CRK,NCK1,PAK1,RASD2
NAD biosynthesis II (from tryptophan)	0.427	0.0909	NMNAT3
Germ Cell-Sertoli Cell Junction Signaling	0.412	0.0482	ACTA1,MAPK8,PAK1,PLS1,RASD2,RHOBTB2,RHOC,TUBB3
Retinoate Biosynthesis I	0.412	0.0625	AKR1C4,BMP2
Apoptosis Signaling	0.412	0.051	BAK1,BCL2,MAPK8,RASD2,TP53
EIF2 Signaling	0.41	0.0472	ACTA1,BCL2,EIF2S1,EIF3L,HNRNPA1,PABPC1,PPP1CC,RASD2,RPL28,RPS14
RhoA Signaling	0.409	0.0496	ACTA1,IGF1,MPRIP,NRP2,PFN2,PPP1R12A
GDNF Family Ligand-Receptor Interactions	0.409	0.0526	ITPR1,MAPK8,NCK1,RASD2
G Beta Gamma Signaling	0.4	0.0492	CACNB4,GNA11,PAK1,PRKAG2,PRKCD,RASD2
Natural Killer Cell Signaling	0.398	0.0471	COL10A1,COL1A2,HSPA8,MYD88,NCK1,NFAT5,NFATC3,PAK1,RASD2
Cleavage and Polyadenylation of Pre-mRNA	0.398	0.0833	CPSF6
Xenobiotic Metabolism AHR Signaling Pathway	0.398	0.0519	CREBBP,GSTM3,IL6,NCOA1
Dermatan Sulfate Biosynthesis	0.395	0.0545	B3GAT1,HS6ST1,NDST1
EGF Signaling	0.395	0.0545	ITPR1,MAPK8,SRF
Atherosclerosis Signaling	0.393	0.0488	ALOX15B,COL10A1,COL1A2,IL6,PDGFA,SELE
T Cell Exhaustion Signaling Pathway	0.391	0.0473	FOXP1,IL6,MAPK8,NFAT5,NFATC3,RASD2,SMAD3,TGFBR3
Role of MAPK Signaling in the Pathogenesis of Influenza	0.388	0.0513	BCL2,MAPK8,PTGS2,RASD2
CNTF Signaling	0.383	0.0536	LIFR,RASD2,RPS6KA2
DNA Methylation and Transcriptional Repression Signaling	0.381	0.0588	MECP2,SAP30
IL-6 Signaling	0.377	0.048	IL1RAPL1,IL6,MAPK8,RASD2,SOCS3,SRF
Semaphorin Signaling in Neurons	0.372	0.0526	PAK1,RHOBTB2,RHOC
Fatty Acid Activation	0.372	0.0769	ACSL3
Androgen Biosynthesis	0.372	0.0769	AKR1C4
Mevalonate Pathway I	0.372	0.0769	HMGCR
Role of BRCA1 in DNA Damage Response	0.369	0.05	CHEK2,MSH2,SMARCC2,TP53
IL-17 Signaling	0.369	0.05	IL6,MAPK8,PTGS2,RASD2
PTEN Signaling	0.369	0.0476	BCL2,FGFR4,FOXO3,ITGA5,RASD2,TGFBR3
JAK/Stat Signaling	0.369	0.05	IL6,PIAS1,RASD2,SOCS3
PI3K/AKT Signaling	0.365	0.0462	BCL2,FOXO3,ITGA5,LIMS1,PTGS2,RASD2,TP53,YWHAE
MSP-RON Signaling Pathway	0.361	0.0517	ACTA1,KLK10,RPS6KA2
Antioxidant Action of Vitamin C	0.361	0.0481	MAPK8,PLCB1,PLCH2,PLCL1,SLC2A3
Prolactin Signaling	0.36	0.0494	CREBBP,PRKCD,RASD2,SOCS3
p70S6K Signaling	0.354	0.0469	PLCB1,PLCH2,PLCL1,PRKCD,RASD2,YWHAE
NF-κB Activation by Viruses	0.351	0.0488	ITGA5,ITGB3,PRKCD,RASD2
eNOS Signaling	0.35	0.0461	AQP4,CALM1 (includes others),HSPA8,ITPR1,PRKAG2,PRKCD,PRKG1
DNA Double-Strand Break Repair by Homologous Recombination	0.348	0.0714	ABL1
Chondroitin Sulfate Degradation (Metazoa)	0.348	0.0714	GM2A
Choline Biosynthesis III	0.348	0.0714	PCYT1B
Colanic Acid Building Blocks Biosynthesis	0.348	0.0714	GMDS
Calcium-induced T Lymphocyte Apoptosis	0.339	0.05	CALM1 (includes others),ITPR1,PRKCD
Phospholipases	0.339	0.05	PLCB1,PLCH2,PLCL1
cAMP-mediated signaling	0.335	0.0444	AGTR2,AKAP7,CALM1 (includes others),CAMK2A,CAMK2G,CREBBP,DRD1,DUSP4,PDE4B,S1PR1
Acute Phase Response Signaling	0.334	0.0449	FN1,HNRNPK,IL6,MAPK8,MYD88,RASD2,SAA1,SOCS3
TR/RXR Activation	0.333	0.0476	HIF1A,KLF9,NCOA1,NCOR1
Activation of IRF by Cytosolic Pattern Recognition Receptors	0.329	0.0492	CREBBP,IL6,MAPK8
Dermatan Sulfate Degradation (Metazoa)	0.326	0.0667	GM2A
Adenosine Nucleotides Degradation II	0.326	0.0667	ADARB2
Docosahexaenoic Acid (DHA) Signaling	0.325	0.0526	APP,BCL2
Mismatch Repair in Eukaryotes	0.306	0.0625	MSH2
Isoleucine Degradation I	0.306	0.0625	BCAT1
Fatty Acid α-oxidation	0.306	0.0625	PTGS2
Parkinson's Signaling	0.306	0.0625	MAPK8
Production of Nitric Oxide and Reactive Oxygen Species in Macrophages	0.295	0.0432	CREBBP,MAPK8,PPP1CC,PPP1R12A,PPP1R14C,PRKCD,RHOBTB2,RHOC
Aryl Hydrocarbon Receptor Signaling	0.294	0.0438	CDK6,CHEK2,GSTM3,IL6,MAPK8,TP53
Airway Pathology in Chronic Obstructive Pulmonary Disease	0.293	0.0442	EDA,IL11,IL6,LIF,TNFSF15
Crosstalk between Dendritic Cells and Natural Killer Cells	0.292	0.0449	ACTA1,CAMK2A,CAMK2G,IL6
LPS/IL-1 Mediated Inhibition of RXR Function	0.291	0.0429	ABCA1,ACSL3,GSTM3,HS6ST1,IL1RAPL1,MAPK8,MYD88,NCOA1,NDST1
RAN Signaling	0.288	0.0588	TNPO1
Mitochondrial L-carnitine Shuttle Pathway	0.288	0.0588	ACSL3
Superpathway of Geranylgeranyldiphosphate Biosynthesis I (via Mevalonate)	0.288	0.0588	HMGCR
Xenobiotic Metabolism General Signaling Pathway	0.288	0.0435	CREBBP,CUL3,GSTM3,MAPK8,PRKCD,RASD2
Death Receptor Signaling	0.285	0.0444	ACTA1,BCL2,MAPK8,TNFSF15
Dermatan Sulfate Biosynthesis (Late Stages)	0.278	0.0476	HS6ST1,NDST1
Serotonin Receptor Signaling	0.278	0.0476	GCH1,HTR2A
BAG2 Signaling Pathway	0.278	0.0476	HSPA8,TP53
IL-1 Signaling	0.277	0.044	GNA11,MAPK8,MYD88,PRKAG2
Type II Diabetes Mellitus Signaling	0.277	0.0429	ACSL3,CACNB4,MAPK8,PRKAG2,PRKCD,SOCS3
Granulocyte Adhesion and Diapedesis	0.272	0.0424	CCL28,IL1RAPL1,ITGA5,ITGB3,MMP15,MMP16,SELE
Differential Regulation of Cytokine Production in Macrophages and T Helper Cells by IL-17A and IL-17F	0.272	0.0556	IL6
1D-myo-inositol Hexakisphosphate Biosynthesis II (Mammalian)	0.272	0.0556	IPMK
Purine Nucleotides Degradation II (Aerobic)	0.272	0.0556	ADARB2
D-myo-inositol (1,3,4)-trisphosphate Biosynthesis	0.272	0.0556	IPMK
CCR5 Signaling in Macrophages	0.271	0.0435	CACNB4,CALM1 (includes others),MAPK8,PRKCD
Apelin Pancreas Signaling Pathway	0.268	0.0465	MAPK8,PRKAG2
Endocannabinoid Cancer Inhibition Pathway	0.265	0.0423	CAMKK2,CREBBP,HIF1A,LEF1,PRKAG2,TCF7L2
Chondroitin Sulfate Biosynthesis (Late Stages)	0.258	0.0455	HS6ST1,NDST1
GADD45 Signaling	0.256	0.0526	TP53
Valine Degradation I	0.256	0.0526	BCAT1
DNA damage-induced 14-3-3σ Signaling	0.256	0.0526	TP53
Apelin Muscle Signaling Pathway	0.256	0.0526	PRKAG2
TREM1 Signaling	0.25	0.0429	IL6,ITGA5,MYD88
Inflammasome pathway	0.242	0.05	MYD88
Ephrin B Signaling	0.236	0.0417	GNA11,HNRNPK,PAK1
NAD Salvage Pathway II	0.228	0.0476	NMNAT3
TNFR1 Signaling	0.223	0.0417	MAPK8,PAK1
Glutathione Redox Reactions I	0.216	0.0455	PRDX6
Cysteine Biosynthesis III (mammalia)	0.216	0.0455	CTH
Superpathway of D-myo-inositol (1,4,5)-trisphosphate Metabolism	0.205	0.0435	IPMK
Lipid Antigen Presentation by CD1	0.194	0.0417	AP2M1
TCA Cycle II (Eukaryotic)	0.194	0.0417	SDHC
Fc Epsilon RI Signaling	0	0.0342	GRAP2,MAPK8,PRKCD,RASD2
FXR/RXR Activation	0	0.032	CREBBP,FGFR4,MAPK8,SAA1
Tight Junction Signaling	0	0.018	ACTA1,CPSF6,PRKAG2
Erythropoietin Signaling	0	0.0395	PRKCD,RASD2,SOCS3
IL-8 Signaling	0	0.0408	BCL2,ITGB3,MAPK8,PRKCD,PTGS2,RASD2,RHOBTB2,RHOC
IL-12 Signaling and Production in Macrophages	0	0.0308	MAPK8,MYD88,NCOA1,PRKCD
Role of RIG1-like Receptors in Antiviral Innate Immunity	0	0.0238	CREBBP
FcγRIIB Signaling in B Lymphocytes	0	0.04	CACNB4,MAPK8,RASD2
CD40 Signaling	0	0.0312	MAPK8,PTGS2
Cytotoxic T Lymphocyte-mediated Apoptosis of Target Cells	0	0.0303	BCL2
CD27 Signaling in Lymphocytes	0	0.0192	MAPK8
IL-3 Signaling	0	0.038	PAK1,PRKCD,RASD2
Lymphotoxin β Receptor Signaling	0	0.0189	CREBBP
4-1BB Signaling in T Lymphocytes	0	0.0312	MAPK8
Thrombopoietin Signaling	0	0.0317	PRKCD,RASD2
CTLA4 Signaling in Cytotoxic T Lymphocytes	0	0.0227	AP2M1,GRAP2
T Helper Cell Differentiation	0	0.0145	IL6
IL-9 Signaling	0	0.0303	SOCS3
Oncostatin M Signaling	0	0.0233	RASD2
IL-15 Signaling	0	0.0133	RASD2
Role of Cytokines in Mediating Communication between Immune Cells	0	0.0192	IL6
Relaxin Signaling	0	0.034	CTH,GNA11,PDE4B,PRKAG2,SMARCC2
Mitotic Roles of Polo-Like Kinase	0	0.0317	CHEK2,RAD21
Maturity Onset Diabetes of Young (MODY) Signaling	0	0.0345	APOL6,CREBBP
Role of CHK Proteins in Cell Cycle Checkpoint Control	0	0.0351	CHEK2,TP53
FLT3 Signaling in Hematopoietic Progenitor Cells	0	0.038	CREBBP,RASD2,RPS6KA2
Antiproliferative Role of Somatostatin Receptor 2	0	0.0405	CTH,RASD2,SMARCC2
Melanoma Signaling	0	0.04	RASD2,TP53
Primary Immunodeficiency Signaling	0	0.0227	RFX5
Graft-versus-Host Disease Signaling	0	0.0227	IL6
Gα12/13 Signaling	0	0.0308	CDH11,MAPK8,RASD2,TEC
Communication between Innate and Adaptive Immune Cells	0	0.0115	IL6
Systemic Lupus Erythematosus Signaling	0	0.0411	HNRNPA2B1,IL6,LSM5,NFAT5,NFATC3,PRPF38A,PRPF4B,RASD2,ZCRB1
Retinoic acid Mediated Apoptosis Signaling	0	0.0175	TNFRSF10D
Altered T Cell and B Cell Signaling in Rheumatoid Arthritis	0	0.012	IL6
Regulation of eIF4 and p70S6K Signaling	0	0.0392	EIF2S1,EIF3L,ITGA5,PABPC1,RASD2,RPS14
RANK Signaling in Osteoclasts	0	0.0233	CALM1 (includes others),MAPK8
TNFR2 Signaling	0	0.0345	MAPK8
Role of PI3K/AKT Signaling in the Pathogenesis of Influenza	0	0.0164	CRK
Role of Hypercytokinemia/hyperchemokinemia in the Pathogenesis of Influenza	0	0.0244	IL6
OX40 Signaling Pathway	0	0.0364	BCL2,MAPK8
MIF-mediated Glucocorticoid Regulation	0	0.0294	PTGS2
Cell Cycle Control of Chromosomal Replication	0	0.0357	CDK6,CHEK2
Assembly of RNA Polymerase II Complex	0	0.02	MNAT1
IL-17A Signaling in Airway Cells	0	0.0312	IL6,MAPK8
Role of IL-17A in Arthritis	0	0.037	MAPK8,PTGS2
IL-17A Signaling in Fibroblasts	0	0.0286	IL6
IL-17A Signaling in Gastric Cells	0	0.04	MAPK8
Role of JAK2 in Hormone-like Cytokine Signaling	0	0.0312	SOCS3
Role of JAK1 and JAK3 in γc Cytokine Signaling	0	0.0299	RASD2,SOCS3
Signaling by Rho Family GTPases	0	0.0373	ACTA1,CDH11,GNA11,ITGA5,MAPK8,PAK1,PPP1R12A,RHOBTB2,RHOC
VEGF Family Ligand-Receptor Interactions	0	0.0357	NRP2,PRKCD,RASD2
ErbB2-ErbB3 Signaling	0	0.0312	ERBB2,RASD2
tRNA Splicing	0	0.0233	PDE4B
D-myo-inositol (1,4,5)-Trisphosphate Biosynthesis	0	0.04	PLCB1
Estrogen Biosynthesis	0	0.0256	AKR1C4
Glutathione-mediated Detoxification	0	0.04	GSTM3
tRNA Charging	0	0.0263	FARSB
Serotonin Degradation	0	0.0182	ADH6
Retinol Biosynthesis	0	0.0263	ESD
Stearate Biosynthesis I (Animals)	0	0.0213	ACSL3
Noradrenaline and Adrenaline Degradation	0	0.0333	ADH6
Ethanol Degradation II	0	0.037	ADH6
Superpathway of Methionine Degradation	0	0.0286	CTH
Superpathway of Cholesterol Biosynthesis	0	0.0357	HMGCR
Gαi Signaling	0	0.032	AGTR2,PRKAG2,RASD2,S1PR1
Gαs Signaling	0	0.0377	ADD3,CREBBP,DRD1,PRKAG2
Agranulocyte Adhesion and Diapedesis	0	0.0398	ACTA1,CCL28,FN1,ITGA5,MMP15,MMP16,SELE
Toll-like Receptor Signaling	0	0.0267	MAPK8,MYD88
Nucleotide Excision Repair Pathway	0	0.0286	MNAT1
IL-2 Signaling	0	0.0328	MAPK8,RASD2
Phototransduction Pathway	0	0.0196	PRKAG2
Neurotrophin/TRK Signaling	0	0.0395	CREBBP,MAPK8,RASD2
NF-κB Signaling	0	0.0398	BMP2,CREBBP,FGFR4,MAPK8,MYD88,RASD2,TGFBR3
Gustation Pathway	0	0.0331	CACNB4,ITPR1,P2RY1,PDE4B,PRKAG2
Phagosome Maturation	0	0.0284	ATP6V1B2,PRDX6,TUBB3,VPS37B
Autophagy	0	0.0189	BCL2
PD-1, PD-L1 cancer immunotherapy pathway	0	0.00971	SMAD3
IL-7 Signaling Pathway	0	0.0411	BAK1,BCL2,FOXO3
SPINK1 Pancreatic Cancer Pathway	0	0.0364	KLK10,SMAD3
NER Pathway	0	0.0392	CHAF1B,DDB2,MNAT1,UBE2I
SPINK1 General Cancer Pathway	0	0.0328	IL6,RASD2
Endocannabinoid Developing Neuron Pathway	0	0.0348	CREBBP,MAPK8,PRKAG2,RASD2
Systemic Lupus Erythematosus In T Cell Signaling Pathway	0	0.0278	CREBBP,IL6,ITPR1,RASD2,RHOBTB2,RHOC
Inhibition of ARE-Mediated mRNA Degradation Pathway	0	0.041	EXOSC6,EXOSC7,PRKAG2,TNFSF15,YWHAE
Xenobiotic Metabolism CAR Signaling Pathway	0	0.0351	CREBBP,GSTM3,HS6ST1,NCOA1,NDST1,PRKCD
Eicosanoid Signaling	0	0.0312	ALOX15B,PTGS2

## Sheet: Table S5
Table S5: Multi-source information network
1) gene name
2) eid.X: entrez ID from each list (NA indicates that the gene is not member of that list). The different type of data are the following SN:SNPs, SE: seed genes, M: miRs targets, OA: OA network genes
3) weight.X: the respective nodal score
4)MIGn_norm: The normalised node score
5)MIGe_norm: The normalised edge score for each node
6) MIGne_05: The total gene score based on both node and edge aggregated score
7) CELLAGE: Label based on the gene's membership in the cellage list
8) FILT: Label based on the gene’s membership in the background list
gene	eid.SN	eid.M	eid.SE	eid.OA	weight.SNc	weight.Mc	weight.SEp	CELLAGE	FILT	MIGn_norm	MIGe_norm	MIGne_05
APOD	NA	NA	347	347	0	0	0.977654	FALSE	TRUE	0.977654	0.561841	0.769747
PDK4	NA	NA	5166	5166	0	0	0.944134	FALSE	TRUE	0.944134	0.574192	0.759163
HNRNPH3	NA	3189	3189	3189	0	0.333333	0.782123	FALSE	TRUE	0.84879	0.659563	0.754176
G0S2	NA	NA	50486	50486	0	0	0.882682	FALSE	TRUE	0.882682	0.571538	0.72711
CISH	NA	NA	1154	1154	0	0	0.938547	FALSE	TRUE	0.938547	0.514895	0.726721
GDF15	NA	NA	9518	9518	0	0	0.949721	TRUE	TRUE	0.949721	0.469325	0.709523
TXNIP	NA	NA	10628	10628	0	0	0.988827	TRUE	TRUE	0.988827	0.423911	0.706369
TIMP4	NA	NA	7079	7079	0	0	0.860335	FALSE	TRUE	0.860335	0.540735	0.700535
DDIT4	NA	NA	54541	54541	0	0	1	TRUE	TRUE	1	0.382694	0.691347
CALCA	NA	NA	796	796	0	0	0.798883	FALSE	TRUE	0.798883	0.581952	0.690417
RPL5	NA	NA	6125	6125	0	0	0.670391	TRUE	TRUE	0.670391	0.639532	0.654962
SCNN1A	NA	NA	6337	6337	0	0	0.932961	FALSE	TRUE	0.932961	0.372607	0.652784
UQCR10	NA	NA	29796	29796	0	0	0.826816	FALSE	TRUE	0.826816	0.464641	0.645728
GPX3	NA	NA	2878	2878	0	0	0.972067	FALSE	TRUE	0.972067	0.319077	0.645572
PLIN5	NA	NA	440503	440503	0	0	0.810056	FALSE	TRUE	0.810056	0.479885	0.64497
PRLR	NA	NA	5618	5618	0	0	0.541899	FALSE	TRUE	0.541899	0.711677	0.626788
CHI3L1	NA	NA	1116	1116	0	0	0.787709	FALSE	TRUE	0.787709	0.456168	0.621939
RND1	NA	NA	27289	27289	0	0	0.927374	FALSE	TRUE	0.927374	0.302877	0.615126
LIF	NA	NA	3976	3976	0	0	0.743017	FALSE	TRUE	0.743017	0.483044	0.613031
HOXA5	NA	NA	3202	3202	0	0	0.955307	FALSE	TRUE	0.955307	0.269238	0.612273
CRTAP	NA	NA	10491	10491	0	0	0.888268	FALSE	TRUE	0.888268	0.335917	0.612093
HSD11B1	NA	NA	3290	3290	0	0	0.821229	FALSE	TRUE	0.821229	0.375762	0.598496
ADM	NA	NA	133	133	0	0	0.893855	FALSE	TRUE	0.893855	0.294681	0.594268
DLX5	NA	NA	1749	1749	0	0	0.960894	FALSE	TRUE	0.960894	0.222022	0.591458
ANG	NA	NA	283	283	0	0	0.98324	FALSE	TRUE	0.98324	0.179227	0.581233
FUT3	NA	NA	2525	2525	0	0	0.50838	FALSE	TRUE	0.50838	0.639156	0.573768
GADD45A	NA	NA	1647	1647	0	0	0.994413	TRUE	TRUE	0.994413	0.153101	0.573757
MYL6	NA	NA	4637	4637	0	0	0.162011	FALSE	TRUE	0.162011	0.980573	0.571292
TULP4	NA	56995	NA	NA	0	0.666667	0	FALSE	TRUE	0.133333	1	0.566667
BEX2	NA	NA	84707	84707	0	0	0.748603	FALSE	TRUE	0.748603	0.384118	0.566361
HSD17B14	NA	NA	51171	51171	0	0	0.905028	FALSE	TRUE	0.905028	0.215432	0.56023
DHPS	NA	NA	1725	1725	0	0	0.603352	FALSE	TRUE	0.603352	0.505973	0.554662
MFAP1	NA	NA	4236	4236	0	0	0.804469	FALSE	TRUE	0.804469	0.296843	0.550656
CDKN1A	NA	NA	1026	1026	0	0	0.865922	TRUE	TRUE	0.865922	0.228535	0.547228
SERPINA1	NA	NA	5265	5265	0	0	0.815642	FALSE	TRUE	0.815642	0.273087	0.544365
GNMT	NA	NA	27232	27232	0	0	0.837989	TRUE	TRUE	0.837989	0.236929	0.537459
ANAPC11	NA	NA	51529	51529	0	0	0.687151	FALSE	TRUE	0.687151	0.377876	0.532513
SOD2	NA	NA	6648	6648	0	0	0.849162	TRUE	TRUE	0.849162	0.198586	0.523874
CSNK2A2	NA	NA	1459	1459	0	0	0.921788	FALSE	TRUE	0.921788	0.12397	0.522879
PARK7	NA	NA	11315	11315	0	0	0.608939	TRUE	TRUE	0.608939	0.404732	0.506835
CEBPD	NA	NA	1052	1052	0	0	0.96648	FALSE	TRUE	0.96648	0.043193	0.504837
CNN2	NA	NA	1265	1265	0	0	0.877095	FALSE	TRUE	0.877095	0.118723	0.497909
CD151	NA	NA	977	977	0	0	0.642458	FALSE	TRUE	0.642458	0.351172	0.496815
PIM1	NA	NA	5292	5292	0	0	0.871508	TRUE	TRUE	0.871508	0.112686	0.492097
NME1-NME2	NA	NA	654364	654364	0	0	0.430168	FALSE	TRUE	0.430168	0.550369	0.490268
DCXR	NA	NA	51181	51181	0	0	0.910615	FALSE	TRUE	0.910615	0.0636689	0.487142
ATP6V1E1	NA	NA	529	529	0	0	0.709497	FALSE	TRUE	0.709497	0.262102	0.4858
BTG2	NA	NA	7832	7832	0	0	0.899441	TRUE	TRUE	0.899441	0.0475271	0.473484
MRPL24	NA	NA	79590	79590	0	0	0.731844	FALSE	TRUE	0.731844	0.204714	0.468279
TPM2	NA	NA	7169	7169	0	0	0.418994	FALSE	TRUE	0.418994	0.512439	0.465717
KLF15	NA	NA	28999	NA	0	0	0.916201	FALSE	TRUE	0.916201	0.00035348	0.458277
RAMP1	NA	NA	10267	10267	0	0	0.547486	FALSE	TRUE	0.547486	0.365229	0.456358
RAB37	NA	NA	326624	326624	0	0	0.675978	FALSE	TRUE	0.675978	0.229429	0.452703
DEK	NA	7913	7913	7913	0	0.333333	0.329609	TRUE	TRUE	0.396276	0.50223	0.449253
AGTRAP	NA	NA	57085	57085	0	0	0.77095	FALSE	TRUE	0.77095	0.127253	0.449101
UTY	NA	NA	7404	7404	0	0	0.564246	FALSE	TRUE	0.564246	0.323872	0.444059
UBL5	NA	NA	59286	59286	0	0	0.52514	FALSE	TRUE	0.52514	0.360464	0.442802
MYL12B	NA	NA	103910	103910	0	0	0.614525	FALSE	TRUE	0.614525	0.269582	0.442054
RNF39	NA	NA	80352	80352	0	0	0.631285	FALSE	TRUE	0.631285	0.246878	0.439081
ANXA11	NA	NA	311	311	0	0	0.75419	FALSE	TRUE	0.75419	0.107449	0.43082
FOXA2	NA	NA	3170	3170	0	0	0.620112	FALSE	TRUE	0.620112	0.238101	0.429106
MMP3	NA	NA	4314	NA	0	0	0.843575	FALSE	TRUE	0.843575	0.0123958	0.427986
PQBP1	NA	NA	10084	NA	0	0	0.832402	FALSE	TRUE	0.832402	0.0153462	0.423874
U2AF1L4	NA	NA	199746	199746	0	0	0.759777	FALSE	TRUE	0.759777	0.0720687	0.415923
SDC4	NA	NA	6385	NA	0	0	0.793296	FALSE	TRUE	0.793296	0.0213471	0.407322
HSPA5	NA	NA	3309	3309	0	0	0.301676	TRUE	TRUE	0.301676	0.507413	0.404545
CYB561D1	NA	NA	284613	284613	0	0	0.703911	FALSE	TRUE	0.703911	0.104596	0.404253
PPP1CC	NA	5501	NA	5501	0	0.333333	0	FALSE	TRUE	0.0666667	0.740355	0.403511
C1orf43	NA	NA	25912	25912	0	0	0.469274	FALSE	TRUE	0.469274	0.334643	0.401958
HLA-DPA1	3113	NA	NA	NA	1	0	0	FALSE	TRUE	0.8	0	0.4
UBB	NA	NA	7314	7314	0	0	0.653631	FALSE	TRUE	0.653631	0.14329	0.398461
COPE	NA	NA	11316	11316	0	0	0.636872	FALSE	TRUE	0.636872	0.154462	0.395667
GCH1	NA	NA	2643	NA	0	0	0.776536	FALSE	TRUE	0.776536	0.0108292	0.393683
NPM1	NA	NA	4869	4869	0	0	0.558659	TRUE	TRUE	0.558659	0.226017	0.392338
FKBP4	NA	2288	NA	2288	0	0.333333	0	FALSE	TRUE	0.0666667	0.716288	0.391477
ATP5F1E	NA	NA	NA	514	0	0	0	FALSE	TRUE	0	0.776618	0.388309
HNRNPAB	NA	NA	3182	3182	0	0	0.72067	TRUE	TRUE	0.72067	0.0522799	0.386475
AP2S1	NA	NA	1175	1175	0	0	0.234637	FALSE	TRUE	0.234637	0.536287	0.385462
NSFL1C	NA	NA	55968	55968	0	0	0.726257	FALSE	TRUE	0.726257	0.0417515	0.384004
ZNF83	NA	NA	55769	55769	0	0	0.0391061	FALSE	TRUE	0.0391061	0.723669	0.381388
PDHA1	NA	NA	5160	5160	0	0	0.698324	FALSE	TRUE	0.698324	0.0565378	0.377431
ZNF44	NA	NA	51710	51710	0	0	0.625698	FALSE	TRUE	0.625698	0.128628	0.377163
HYI	NA	NA	81888	81888	0	0	0.681564	FALSE	TRUE	0.681564	0.0711058	0.376335
ID1	NA	NA	3397	3397	0	0	0.664804	TRUE	TRUE	0.664804	0.0845543	0.374679
ASL	NA	NA	435	NA	0	0	0.73743	FALSE	TRUE	0.73743	0.0110316	0.374231
HAX1	NA	NA	10456	10456	0	0	0.569832	FALSE	TRUE	0.569832	0.177347	0.37359
SFT2D3	NA	84826	NA	84826	0	0.333333	0	FALSE	TRUE	0.0666667	0.671822	0.369244
LAMC1	NA	3915	NA	3915	0	0.333333	0	FALSE	TRUE	0.0666667	0.671137	0.368902
WWP2	11060	NA	11060	11060	0.125	0	0.268156	FALSE	TRUE	0.368156	0.362453	0.365305
SLC41A3	NA	NA	54946	54946	0	0	0.586592	FALSE	TRUE	0.586592	0.142614	0.364603
NFAT5	10725	10725	NA	NA	0.125	0.333333	0	FALSE	TRUE	0.166667	0.557823	0.362245
SLC44A2	57153	57153	NA	NA	0.125	0.333333	0	FALSE	TRUE	0.166667	0.557823	0.362245
PTX3	NA	5806	NA	5806	0	0.333333	0	FALSE	TRUE	0.0666667	0.657767	0.362217
ACAN	NA	NA	176	NA	0	0	0.715084	FALSE	TRUE	0.715084	0.00768297	0.361383
TGIF1	NA	NA	7050	7050	0	0	0.659218	FALSE	TRUE	0.659218	0.0632348	0.361226
ACAA1	NA	NA	30	30	0	0	0.597765	FALSE	TRUE	0.597765	0.121652	0.359708
BOD1	NA	NA	91272	91272	0	0	0.553073	FALSE	TRUE	0.553073	0.161192	0.357132
RALY	NA	NA	22913	22913	0	0	0.648045	FALSE	TRUE	0.648045	0.0628775	0.355461
GLIS3	169792	169792	NA	NA	0.25	0.333333	0	FALSE	TRUE	0.266667	0.442177	0.354422
IDH3B	NA	NA	3420	NA	0	0	0.692737	FALSE	TRUE	0.692737	0.0154524	0.354095
EEF1D	NA	NA	1936	1936	0	0	0.435754	FALSE	TRUE	0.435754	0.272183	0.353969
COQ6	NA	NA	51004	51004	0	0	0.385475	FALSE	TRUE	0.385475	0.313563	0.349519
TSC22D3	NA	1831	NA	1831	0	0.333333	0	FALSE	TRUE	0.0666667	0.62877	0.347719
TRPV4	NA	NA	59341	59341	0	0	0.24581	FALSE	TRUE	0.24581	0.447375	0.346593
LDHA	NA	NA	3939	3939	0	0	0.441341	FALSE	TRUE	0.441341	0.249614	0.345477
MMD	NA	23531	NA	23531	0	0.333333	0	FALSE	TRUE	0.0666667	0.612809	0.339738
HDAC7	NA	51564	NA	51564	0	0.333333	0	TRUE	TRUE	0.0666667	0.611483	0.339075
NAB1	NA	4664	NA	4664	0	0.333333	0	FALSE	TRUE	0.0666667	0.60925	0.337958
GSTK1	NA	NA	373156	373156	0	0	0.575419	FALSE	TRUE	0.575419	0.0977089	0.336564
SRP14	NA	NA	NA	6727	0	0	0	FALSE	TRUE	0	0.651515	0.325757
SNX27	NA	81609	NA	81609	0	0.333333	0	FALSE	TRUE	0.0666667	0.580499	0.323583
TPM1	NA	7168	NA	7168	0	0.333333	0	FALSE	TRUE	0.0666667	0.574451	0.320559
VGLL4	NA	NA	9686	9686	0	0	0.530726	FALSE	TRUE	0.530726	0.109337	0.320032
BACE2	NA	NA	25825	25825	0	0	0.581006	FALSE	TRUE	0.581006	0.0562588	0.318632
ENC1	NA	8507	NA	8507	0	0.333333	0	FALSE	TRUE	0.0666667	0.561867	0.314267
ABRAXAS2	NA	23172	NA	NA	0	0.333333	0	FALSE	TRUE	0.0666667	0.557823	0.312245
ADAM10	NA	102	NA	NA	0	0.333333	0	FALSE	TRUE	0.0666667	0.557823	0.312245
ANKFY1	NA	51479	NA	NA	0	0.333333	0	FALSE	TRUE	0.0666667	0.557823	0.312245
ARL15	NA	54622	NA	NA	0	0.333333	0	FALSE	TRUE	0.0666667	0.557823	0.312245
BACH1	NA	571	NA	NA	0	0.333333	0	FALSE	TRUE	0.0666667	0.557823	0.312245
BAG2	NA	9532	NA	NA	0	0.333333	0	TRUE	TRUE	0.0666667	0.557823	0.312245
BCL9	NA	607	NA	NA	0	0.333333	0	FALSE	TRUE	0.0666667	0.557823	0.312245
CALU	NA	813	NA	NA	0	0.333333	0	FALSE	TRUE	0.0666667	0.557823	0.312245
CAMK2N1	NA	55450	NA	NA	0	0.333333	0	FALSE	TRUE	0.0666667	0.557823	0.312245
CAND1	NA	55832	NA	NA	0	0.333333	0	FALSE	TRUE	0.0666667	0.557823	0.312245
CCNYL1	NA	151195	NA	NA	0	0.333333	0	FALSE	TRUE	0.0666667	0.557823	0.312245
DAG1	NA	1605	NA	NA	0	0.333333	0	FALSE	TRUE	0.0666667	0.557823	0.312245
DPYSL2	NA	1808	NA	NA	0	0.333333	0	FALSE	TRUE	0.0666667	0.557823	0.312245
EIF4G2	NA	1982	NA	NA	0	0.333333	0	TRUE	TRUE	0.0666667	0.557823	0.312245
ERBB4	NA	2066	NA	NA	0	0.333333	0	FALSE	TRUE	0.0666667	0.557823	0.312245
ERBIN	NA	55914	NA	NA	0	0.333333	0	FALSE	TRUE	0.0666667	0.557823	0.312245
FAM102A	NA	399665	NA	NA	0	0.333333	0	FALSE	TRUE	0.0666667	0.557823	0.312245
FBN1	NA	2200	NA	NA	0	0.333333	0	FALSE	TRUE	0.0666667	0.557823	0.312245
FBN2	NA	2201	NA	NA	0	0.333333	0	FALSE	TRUE	0.0666667	0.557823	0.312245
FGF9	NA	2254	NA	NA	0	0.333333	0	FALSE	TRUE	0.0666667	0.557823	0.312245
FXR1	NA	8087	NA	NA	0	0.333333	0	TRUE	TRUE	0.0666667	0.557823	0.312245
HDAC4	NA	9759	NA	NA	0	0.333333	0	TRUE	TRUE	0.0666667	0.557823	0.312245
HEG1	NA	57493	NA	NA	0	0.333333	0	FALSE	TRUE	0.0666667	0.557823	0.312245
HEY1	NA	23462	NA	NA	0	0.333333	0	FALSE	TRUE	0.0666667	0.557823	0.312245
IGSF3	NA	3321	NA	NA	0	0.333333	0	FALSE	TRUE	0.0666667	0.557823	0.312245
IPO7	NA	10527	NA	NA	0	0.333333	0	FALSE	TRUE	0.0666667	0.557823	0.312245
KLF9	NA	687	NA	NA	0	0.333333	0	FALSE	TRUE	0.0666667	0.557823	0.312245
LDLR	NA	3949	NA	NA	0	0.333333	0	FALSE	TRUE	0.0666667	0.557823	0.312245
MED13	NA	9969	NA	NA	0	0.333333	0	FALSE	TRUE	0.0666667	0.557823	0.312245
MFSD14A	NA	64645	NA	NA	0	0.333333	0	FALSE	TRUE	0.0666667	0.557823	0.312245
MYH9	NA	4627	NA	NA	0	0.333333	0	FALSE	TRUE	0.0666667	0.557823	0.312245
NCSTN	NA	23385	NA	NA	0	0.333333	0	FALSE	TRUE	0.0666667	0.557823	0.312245
NUCKS1	NA	64710	NA	NA	0	0.333333	0	FALSE	TRUE	0.0666667	0.557823	0.312245
PANK3	NA	79646	NA	NA	0	0.333333	0	FALSE	TRUE	0.0666667	0.557823	0.312245
PAX6	NA	5080	NA	NA	0	0.333333	0	FALSE	TRUE	0.0666667	0.557823	0.312245
PBRM1	NA	55193	NA	NA	0	0.333333	0	TRUE	TRUE	0.0666667	0.557823	0.312245
PPP1R12A	NA	4659	NA	NA	0	0.333333	0	FALSE	TRUE	0.0666667	0.557823	0.312245
RAB10	NA	10890	NA	NA	0	0.333333	0	FALSE	TRUE	0.0666667	0.557823	0.312245
RAB11A	NA	8766	NA	NA	0	0.333333	0	FALSE	TRUE	0.0666667	0.557823	0.312245
REST	NA	5978	NA	NA	0	0.333333	0	FALSE	TRUE	0.0666667	0.557823	0.312245
RFX7	NA	64864	NA	NA	0	0.333333	0	FALSE	TRUE	0.0666667	0.557823	0.312245
RNF19A	NA	25897	NA	NA	0	0.333333	0	FALSE	TRUE	0.0666667	0.557823	0.312245
ROR1	NA	4919	NA	NA	0	0.333333	0	FALSE	TRUE	0.0666667	0.557823	0.312245
RPS6KA3	NA	6197	NA	NA	0	0.333333	0	FALSE	TRUE	0.0666667	0.557823	0.312245
SIAH1	NA	6477	NA	NA	0	0.333333	0	TRUE	TRUE	0.0666667	0.557823	0.312245
SLAIN1	NA	122060	NA	NA	0	0.333333	0	FALSE	TRUE	0.0666667	0.557823	0.312245
SLC30A5	NA	64924	NA	NA	0	0.333333	0	FALSE	TRUE	0.0666667	0.557823	0.312245
SLC38A2	NA	54407	NA	NA	0	0.333333	0	FALSE	TRUE	0.0666667	0.557823	0.312245
SNX2	NA	6643	NA	NA	0	0.333333	0	FALSE	TRUE	0.0666667	0.557823	0.312245
SRCAP	NA	10847	NA	NA	0	0.333333	0	FALSE	TRUE	0.0666667	0.557823	0.312245
TGFBR1	NA	7046	NA	NA	0	0.333333	0	TRUE	TRUE	0.0666667	0.557823	0.312245
TMEM123	NA	114908	NA	NA	0	0.333333	0	FALSE	TRUE	0.0666667	0.557823	0.312245
TMEM189-UBE2V1	NA	387522	NA	NA	0	0.333333	0	FALSE	TRUE	0.0666667	0.557823	0.312245
TMEM50A	NA	23585	NA	NA	0	0.333333	0	FALSE	TRUE	0.0666667	0.557823	0.312245
TP53INP1	NA	94241	NA	NA	0	0.333333	0	TRUE	TRUE	0.0666667	0.557823	0.312245
TRMT61B	NA	55006	NA	NA	0	0.333333	0	FALSE	TRUE	0.0666667	0.557823	0.312245
TSC22D2	NA	9819	NA	NA	0	0.333333	0	FALSE	TRUE	0.0666667	0.557823	0.312245
TTYH2	NA	94015	NA	NA	0	0.333333	0	FALSE	TRUE	0.0666667	0.557823	0.312245
UBE2J1	NA	51465	NA	NA	0	0.333333	0	FALSE	TRUE	0.0666667	0.557823	0.312245
UBR5	NA	51366	NA	NA	0	0.333333	0	FALSE	TRUE	0.0666667	0.557823	0.312245
UBXN7	NA	26043	NA	NA	0	0.333333	0	FALSE	TRUE	0.0666667	0.557823	0.312245
VCPIP1	NA	80124	NA	NA	0	0.333333	0	FALSE	TRUE	0.0666667	0.557823	0.312245
VEGFA	NA	7422	NA	NA	0	0.333333	0	TRUE	TRUE	0.0666667	0.557823	0.312245
VEZF1	NA	7716	NA	NA	0	0.333333	0	FALSE	TRUE	0.0666667	0.557823	0.312245
WEE1	NA	7465	NA	NA	0	0.333333	0	TRUE	TRUE	0.0666667	0.557823	0.312245
YES1	NA	7525	NA	NA	0	0.333333	0	FALSE	TRUE	0.0666667	0.557823	0.312245
YOD1	NA	55432	NA	NA	0	0.333333	0	FALSE	TRUE	0.0666667	0.557823	0.312245
YWHAG	NA	7532	NA	NA	0	0.333333	0	FALSE	TRUE	0.0666667	0.557823	0.312245
ZBTB10	NA	65986	NA	NA	0	0.333333	0	FALSE	TRUE	0.0666667	0.557823	0.312245
ZBTB41	NA	360023	NA	NA	0	0.333333	0	FALSE	TRUE	0.0666667	0.557823	0.312245
ZDHHC20	NA	253832	NA	NA	0	0.333333	0	FALSE	TRUE	0.0666667	0.557823	0.312245
ZHX1	NA	11244	NA	NA	0	0.333333	0	FALSE	TRUE	0.0666667	0.557823	0.312245
ZNF800	NA	168850	NA	NA	0	0.333333	0	FALSE	TRUE	0.0666667	0.557823	0.312245
PRMT1	NA	NA	3276	3276	0	0	0.47486	TRUE	TRUE	0.47486	0.131903	0.303382
DMKN	NA	NA	93099	93099	0	0	0.49162	FALSE	TRUE	0.49162	0.113066	0.302343
DBI	NA	NA	1622	1622	0	0	0.513966	FALSE	TRUE	0.513966	0.0878075	0.300887
HNRNPA2B1	NA	3181	NA	3181	0	0.333333	0	FALSE	TRUE	0.0666667	0.532666	0.299666
PFDN5	NA	NA	5204	5204	0	0	0.340782	FALSE	TRUE	0.340782	0.257572	0.299177
BTG1	NA	694	NA	694	0	0.333333	0	TRUE	TRUE	0.0666667	0.530517	0.298592
SERF2	NA	NA	NA	10169	0	0	0	FALSE	TRUE	0	0.596203	0.298102
SLC30A1	NA	7779	NA	7779	0	0.333333	0	FALSE	TRUE	0.0666667	0.528922	0.297794
SENP8	NA	NA	123228	123228	0	0	0.458101	FALSE	TRUE	0.458101	0.13481	0.296455
SFTPA1	NA	NA	653509	NA	0	0	0.592179	FALSE	TRUE	0.592179	0	0.296089
NEK6	NA	NA	10783	10783	0	0	0.223464	TRUE	TRUE	0.223464	0.359532	0.291498
KLF6	NA	NA	1316	1316	0	0	0.497207	FALSE	TRUE	0.497207	0.0825456	0.289876
LYVE1	NA	NA	NA	10894	0	0	0	FALSE	TRUE	0	0.558793	0.279397
MRFAP1	NA	93621	NA	93621	0	0.333333	0	FALSE	TRUE	0.0666667	0.49132	0.278993
ZRANB1	NA	54764	NA	54764	0	0.333333	0	FALSE	TRUE	0.0666667	0.491127	0.278897
GCOM1	NA	NA	145781	145781	0	0	0.396648	FALSE	TRUE	0.396648	0.156279	0.276464
WIPI2	NA	NA	26100	26100	0	0	0.424581	FALSE	TRUE	0.424581	0.122266	0.273424
PER1	NA	NA	5187	5187	0	0	0.351955	FALSE	TRUE	0.351955	0.188699	0.270327
CASP8AP2	NA	NA	9994	NA	0	0	0.536313	FALSE	TRUE	0.536313	0.00376092	0.270037
SMTN	NA	NA	6525	NA	0	0	0.519553	FALSE	TRUE	0.519553	0.0168795	0.268216
PCBP2	NA	NA	5094	5094	0	0	0.357542	FALSE	TRUE	0.357542	0.173154	0.265348
RPL41	NA	NA	NA	6171	0	0	0	FALSE	TRUE	0	0.528414	0.264207
SLC3A2	NA	NA	6520	6520	0	0	0.139665	FALSE	TRUE	0.139665	0.38155	0.260608
HNRNPD	NA	NA	3184	3184	0	0	0.446927	TRUE	TRUE	0.446927	0.0726425	0.259785
RAB34	NA	NA	83871	83871	0	0	0.486034	FALSE	TRUE	0.486034	0.0330843	0.259559
PARL	NA	NA	55486	55486	0	0	0.407821	FALSE	TRUE	0.407821	0.109586	0.258704
ADSS2	NA	159	NA	NA	0	0.333333	0	FALSE	TRUE	0.0666667	0.442177	0.254422
AMOT	NA	154796	NA	NA	0	0.333333	0	FALSE	TRUE	0.0666667	0.442177	0.254422
ANKRD52	NA	283373	NA	NA	0	0.333333	0	FALSE	TRUE	0.0666667	0.442177	0.254422
BCL2L11	NA	10018	NA	NA	0	0.333333	0	FALSE	TRUE	0.0666667	0.442177	0.254422
BNC2	NA	54796	NA	NA	0	0.333333	0	FALSE	TRUE	0.0666667	0.442177	0.254422
CACUL1	NA	143384	NA	NA	0	0.333333	0	FALSE	TRUE	0.0666667	0.442177	0.254422
CAP2	NA	10486	NA	NA	0	0.333333	0	FALSE	TRUE	0.0666667	0.442177	0.254422
CARD8	NA	22900	NA	NA	0	0.333333	0	FALSE	TRUE	0.0666667	0.442177	0.254422
CDK6	NA	1021	NA	NA	0	0.333333	0	TRUE	TRUE	0.0666667	0.442177	0.254422
CECR2	NA	27443	NA	NA	0	0.333333	0	FALSE	TRUE	0.0666667	0.442177	0.254422
CYP4F3	NA	4051	NA	NA	0	0.333333	0	FALSE	TRUE	0.0666667	0.442177	0.254422
FOXF2	NA	2295	NA	NA	0	0.333333	0	FALSE	TRUE	0.0666667	0.442177	0.254422
FOXK1	NA	221937	NA	NA	0	0.333333	0	FALSE	TRUE	0.0666667	0.442177	0.254422
FRS2	NA	10818	NA	NA	0	0.333333	0	FALSE	TRUE	0.0666667	0.442177	0.254422
GLOD4	NA	51031	NA	NA	0	0.333333	0	FALSE	TRUE	0.0666667	0.442177	0.254422
GPAM	NA	57678	NA	NA	0	0.333333	0	FALSE	TRUE	0.0666667	0.442177	0.254422
GSK3B	NA	2932	NA	NA	0	0.333333	0	TRUE	TRUE	0.0666667	0.442177	0.254422
HNRNPA0	NA	10949	NA	NA	0	0.333333	0	FALSE	TRUE	0.0666667	0.442177	0.254422
LENG8	NA	114823	NA	NA	0	0.333333	0	FALSE	TRUE	0.0666667	0.442177	0.254422
LPGAT1	NA	9926	NA	NA	0	0.333333	0	FALSE	TRUE	0.0666667	0.442177	0.254422
LRCH1	NA	23143	NA	NA	0	0.333333	0	FALSE	TRUE	0.0666667	0.442177	0.254422
MAT2A	NA	4144	NA	NA	0	0.333333	0	FALSE	TRUE	0.0666667	0.442177	0.254422
MGA	NA	23269	NA	NA	0	0.333333	0	FALSE	TRUE	0.0666667	0.442177	0.254422
MSMO1	NA	6307	NA	NA	0	0.333333	0	FALSE	TRUE	0.0666667	0.442177	0.254422
NCAPG2	NA	54892	NA	NA	0	0.333333	0	TRUE	TRUE	0.0666667	0.442177	0.254422
NIPA2	NA	81614	NA	NA	0	0.333333	0	TRUE	TRUE	0.0666667	0.442177	0.254422
NTN4	NA	59277	NA	NA	0	0.333333	0	TRUE	TRUE	0.0666667	0.442177	0.254422
NUFIP2	NA	57532	NA	NA	0	0.333333	0	FALSE	TRUE	0.0666667	0.442177	0.254422
ONECUT2	NA	9480	NA	NA	0	0.333333	0	FALSE	TRUE	0.0666667	0.442177	0.254422
OPN3	NA	23596	NA	NA	0	0.333333	0	FALSE	TRUE	0.0666667	0.442177	0.254422
PAFAH1B1	NA	5048	NA	NA	0	0.333333	0	FALSE	TRUE	0.0666667	0.442177	0.254422
PHC3	NA	80012	NA	NA	0	0.333333	0	FALSE	TRUE	0.0666667	0.442177	0.254422
PTBP3	NA	9991	NA	NA	0	0.333333	0	FALSE	TRUE	0.0666667	0.442177	0.254422
PTEN	NA	5728	NA	NA	0	0.333333	0	TRUE	TRUE	0.0666667	0.442177	0.254422
RAB12	NA	201475	NA	NA	0	0.333333	0	FALSE	TRUE	0.0666667	0.442177	0.254422
RASA1	NA	5921	NA	NA	0	0.333333	0	FALSE	TRUE	0.0666667	0.442177	0.254422
RBM33	NA	155435	NA	NA	0	0.333333	0	FALSE	TRUE	0.0666667	0.442177	0.254422
RMND5A	NA	64795	NA	NA	0	0.333333	0	FALSE	TRUE	0.0666667	0.442177	0.254422
RO60	NA	6738	NA	NA	0	0.333333	0	FALSE	TRUE	0.0666667	0.442177	0.254422
RSF1	NA	51773	NA	NA	0	0.333333	0	FALSE	TRUE	0.0666667	0.442177	0.254422
SLC38A1	NA	81539	NA	NA	0	0.333333	0	FALSE	TRUE	0.0666667	0.442177	0.254422
SLC39A6	NA	25800	NA	NA	0	0.333333	0	FALSE	TRUE	0.0666667	0.442177	0.254422
SSTR1	NA	6751	NA	NA	0	0.333333	0	FALSE	TRUE	0.0666667	0.442177	0.254422
ST3GAL2	NA	6483	NA	NA	0	0.333333	0	FALSE	TRUE	0.0666667	0.442177	0.254422
SURF4	NA	6836	NA	NA	0	0.333333	0	FALSE	TRUE	0.0666667	0.442177	0.254422
SZRD1	NA	26099	NA	NA	0	0.333333	0	FALSE	TRUE	0.0666667	0.442177	0.254422
TNFAIP8	NA	25816	NA	NA	0	0.333333	0	FALSE	TRUE	0.0666667	0.442177	0.254422
TNKS2	NA	80351	NA	NA	0	0.333333	0	FALSE	TRUE	0.0666667	0.442177	0.254422
TRAF3IP1	NA	26146	NA	NA	0	0.333333	0	FALSE	TRUE	0.0666667	0.442177	0.254422
USP15	NA	9958	NA	NA	0	0.333333	0	FALSE	TRUE	0.0666667	0.442177	0.254422
ZMYND8	NA	23613	NA	NA	0	0.333333	0	FALSE	TRUE	0.0666667	0.442177	0.254422
ZNF148	NA	7707	NA	NA	0	0.333333	0	TRUE	TRUE	0.0666667	0.442177	0.254422
STAG2	NA	NA	10735	NA	0	0	0.502793	TRUE	TRUE	0.502793	0.00129985	0.252047
XDH	NA	NA	NA	7498	0	0	0	FALSE	TRUE	0	0.499092	0.249546
PDP1	NA	NA	54704	54704	0	0	0.363128	FALSE	TRUE	0.363128	0.133508	0.248318
UBE2D2	NA	NA	7322	NA	0	0	0.480447	FALSE	TRUE	0.480447	0.0117868	0.246117
CLDND1	NA	NA	56650	56650	0	0	0.27933	FALSE	TRUE	0.27933	0.209985	0.244657
CDRT1	NA	NA	NA	374286	0	0	0	FALSE	TRUE	0	0.489244	0.244622
SPINT2	NA	NA	10653	10653	0	0	0.452514	FALSE	TRUE	0.452514	0.0272901	0.239902
NEDD8	NA	NA	NA	4738	0	0	0	FALSE	TRUE	0	0.477407	0.238704
PKD1	NA	NA	5310	NA	0	0	0.463687	FALSE	TRUE	0.463687	0.00150435	0.232596
SPARC	NA	6678	NA	6678	0	0.333333	0	TRUE	TRUE	0.0666667	0.388239	0.227453
ZNF17	NA	NA	NA	7565	0	0	0	FALSE	TRUE	0	0.454775	0.227388
ATP2B2	NA	NA	NA	491	0	0	0	FALSE	TRUE	0	0.45424	0.22712
MAB21L3	NA	NA	NA	126868	0	0	0	FALSE	TRUE	0	0.451849	0.225925
LDB1	NA	NA	8861	8861	0	0	0.335196	FALSE	TRUE	0.335196	0.111889	0.223542
TNFSF13	NA	NA	8741	8741	0	0	0.296089	TRUE	TRUE	0.296089	0.149556	0.222823
MMP15	NA	NA	NA	4324	0	0	0	FALSE	TRUE	0	0.439799	0.2199
PPIB	NA	NA	NA	5479	0	0	0	TRUE	TRUE	0	0.43727	0.218635
IFI6	NA	NA	2537	2537	0	0	0.307263	FALSE	TRUE	0.307263	0.12825	0.217756
ZNF37A	NA	NA	7587	7587	0	0	0.26257	FALSE	TRUE	0.26257	0.171303	0.216936
SETD6	NA	NA	NA	79918	0	0	0	FALSE	TRUE	0	0.431222	0.215611
NEDD8-MDP1	NA	NA	NA	100528064	0	0	0	FALSE	TRUE	0	0.428156	0.214078
CTH	NA	NA	1491	1491	0	0	0.324022	TRUE	TRUE	0.324022	0.103476	0.213749
PCID2	NA	NA	55795	55795	0	0	0.374302	FALSE	TRUE	0.374302	0.0506331	0.212467
CCDC43	NA	NA	124808	124808	0	0	0.413408	FALSE	TRUE	0.413408	0.0077059	0.210557
PGD	NA	NA	NA	5226	0	0	0	FALSE	TRUE	0	0.418451	0.209226
MAPT	4137	NA	NA	4137	0.375	0	0	FALSE	TRUE	0.3	0.116549	0.208275
IGFBP4	NA	NA	NA	3487	0	0	0	FALSE	TRUE	0	0.411267	0.205634
ASB3	NA	NA	51130	NA	0	0	0.402235	FALSE	TRUE	0.402235	0.00179495	0.202015
TFPI	NA	NA	NA	7035	0	0	0	FALSE	TRUE	0	0.40384	0.20192
CIDEA	NA	NA	1149	1149	0	0	0.178771	FALSE	TRUE	0.178771	0.220807	0.199789
PCDH11X	NA	NA	NA	27328	0	0	0	FALSE	TRUE	0	0.395444	0.197722
ARTN	NA	NA	9048	NA	0	0	0.391061	FALSE	TRUE	0.391061	0.00126057	0.196161
DYNLL1	NA	NA	NA	8655	0	0	0	FALSE	TRUE	0	0.389142	0.194571
OST4	NA	NA	NA	100128731	0	0	0	FALSE	TRUE	0	0.386069	0.193035
MAPK8	NA	NA	5599	NA	0	0	0.379888	FALSE	TRUE	0.379888	0.00494773	0.192418
STMN2	NA	NA	NA	11075	0	0	0	FALSE	TRUE	0	0.382048	0.191024
GRIA1	NA	NA	NA	2890	0	0	0	FALSE	TRUE	0	0.380138	0.190069
IL22RA1	NA	NA	NA	58985	0	0	0	FALSE	TRUE	0	0.376232	0.188116
MYL12A	NA	NA	NA	10627	0	0	0	FALSE	TRUE	0	0.375818	0.187909
GPX4	NA	NA	NA	2879	0	0	0	FALSE	TRUE	0	0.374747	0.187373
SAA1	NA	NA	NA	6288	0	0	0	FALSE	TRUE	0	0.37415	0.187075
MGST1	NA	NA	NA	4257	0	0	0	FALSE	TRUE	0	0.370647	0.185323
CIDEC	NA	NA	NA	63924	0	0	0	FALSE	TRUE	0	0.370151	0.185075
TATDN3	NA	NA	128387	NA	0	0	0.368715	FALSE	TRUE	0.368715	0.000640754	0.184678
OTUD7A	NA	NA	NA	161725	0	0	0	FALSE	TRUE	0	0.365877	0.182939
TSPAN4	NA	NA	7106	7106	0	0	0.189944	FALSE	TRUE	0.189944	0.172824	0.181384
HOXA3	NA	NA	NA	3200	0	0	0	FALSE	TRUE	0	0.362399	0.181199
CPM	NA	NA	NA	1368	0	0	0	FALSE	TRUE	0	0.36221	0.181105
CES2	NA	NA	8824	NA	0	0	0.346369	FALSE	TRUE	0.346369	0.012855	0.179612
MYB	NA	4602	NA	4602	0	0.333333	0	FALSE	TRUE	0.0666667	0.286245	0.176456
SLC9C1	NA	NA	NA	285335	0	0	0	FALSE	TRUE	0	0.352896	0.176448
NDUFA4	NA	NA	NA	4697	0	0	0	FALSE	TRUE	0	0.350782	0.175391
GDF9	NA	NA	NA	2661	0	0	0	FALSE	TRUE	0	0.350741	0.17537
DDX11	NA	NA	NA	1663	0	0	0	FALSE	TRUE	0	0.350625	0.175313
NCCRP1	NA	NA	NA	342897	0	0	0	FALSE	TRUE	0	0.348491	0.174246
EXOC7	NA	NA	23265	23265	0	0	0.251397	FALSE	TRUE	0.251397	0.0955134	0.173455
CCND3	NA	NA	896	896	0	0	0.22905	TRUE	TRUE	0.22905	0.115426	0.172238
ACACB	NA	NA	NA	32	0	0	0	FALSE	TRUE	0	0.344075	0.172038
LHPP	NA	NA	64077	64077	0	0	0.0111732	FALSE	TRUE	0.0111732	0.330793	0.170983
FABP4	NA	NA	NA	2167	0	0	0	FALSE	TRUE	0	0.341159	0.17058
SNRPD3	NA	NA	NA	6634	0	0	0	FALSE	TRUE	0	0.337336	0.168668
ERGIC3	NA	NA	51614	51614	0	0	0.134078	FALSE	TRUE	0.134078	0.203132	0.168605
CORIN	NA	NA	NA	10699	0	0	0	FALSE	TRUE	0	0.336581	0.16829
P2RX6	NA	NA	NA	9127	0	0	0	FALSE	TRUE	0	0.336147	0.168073
DDX25	NA	NA	NA	29118	0	0	0	FALSE	TRUE	0	0.334133	0.167066
MAP1LC3C	NA	NA	NA	440738	0	0	0	FALSE	TRUE	0	0.333951	0.166976
RNF128	NA	NA	NA	79589	0	0	0	FALSE	TRUE	0	0.333319	0.16666
LGALS3	NA	NA	3958	3958	0	0	0.150838	TRUE	TRUE	0.150838	0.181873	0.166356
RTN4	NA	NA	57142	NA	0	0	0.318436	TRUE	TRUE	0.318436	0.0139047	0.16617
AC073283.3	NA	NA	NA	AC073283.3	0	0	0	FALSE	TRUE	0	0.331581	0.165791
CNTNAP3B	NA	NA	NA	728577	0	0	0	FALSE	TRUE	0	0.331455	0.165728
SAT1	NA	NA	NA	6303	0	0	0	FALSE	TRUE	0	0.330652	0.165326
NID1	NA	NA	NA	4811	0	0	0	FALSE	TRUE	0	0.328561	0.164281
FBXW10	NA	NA	NA	10517	0	0	0	FALSE	TRUE	0	0.325991	0.162995
GSTP1	NA	NA	NA	2950	0	0	0	FALSE	TRUE	0	0.325967	0.162984
RHCE	NA	NA	6006	6006	0	0	0.0782123	FALSE	TRUE	0.0782123	0.247215	0.162714
SERPING1	NA	NA	NA	710	0	0	0	FALSE	TRUE	0	0.324694	0.162347
CALM2	NA	NA	NA	805	0	0	0	FALSE	TRUE	0	0.323419	0.16171
SLC25A11	NA	NA	8402	NA	0	0	0.312849	FALSE	TRUE	0.312849	0.0105634	0.161706
IMPDH2	NA	NA	3615	3615	0	0	0.0837989	FALSE	TRUE	0.0837989	0.239579	0.161689
CCDC51	NA	NA	NA	79714	0	0	0	FALSE	TRUE	0	0.322147	0.161073
RPL36AL	NA	NA	NA	6166	0	0	0	FALSE	TRUE	0	0.321236	0.160618
PRXL2A	NA	NA	NA	84293	0	0	0	FALSE	TRUE	0	0.321094	0.160547
NME1	NA	NA	NA	4830	0	0	0	FALSE	TRUE	0	0.321019	0.16051
GLUL	NA	NA	NA	2752	0	0	0	FALSE	TRUE	0	0.319901	0.159951
ANAPC5	NA	NA	51433	51433	0	0	0.273743	FALSE	TRUE	0.273743	0.0443154	0.159029
INTS6L	NA	NA	NA	203522	0	0	0	FALSE	TRUE	0	0.317924	0.158962
FABP5	NA	NA	NA	2171	0	0	0	FALSE	TRUE	0	0.316435	0.158217
C11orf65	NA	NA	NA	160140	0	0	0	FALSE	TRUE	0	0.31362	0.15681
CNN1	NA	NA	NA	1264	0	0	0	FALSE	TRUE	0	0.312466	0.156233
KDM4C	NA	NA	23081	23081	0	0	0.212291	TRUE	TRUE	0.212291	0.0998999	0.156095
CD99	NA	NA	4267	4267	0	0	0.128492	FALSE	TRUE	0.128492	0.183673	0.156082
IL2RG	NA	NA	NA	3561	0	0	0	FALSE	TRUE	0	0.310895	0.155448
SELENOP	NA	NA	NA	6414	0	0	0	FALSE	TRUE	0	0.310703	0.155351
RPL22	NA	NA	NA	6146	0	0	0	FALSE	TRUE	0	0.310542	0.155271
SYNGR2	NA	NA	NA	9144	0	0	0	FALSE	TRUE	0	0.304677	0.152338
NDUFA1	NA	NA	NA	4694	0	0	0	FALSE	TRUE	0	0.302904	0.151452
CAPS	NA	NA	NA	828	0	0	0	FALSE	TRUE	0	0.302434	0.151217
TM2D2	NA	NA	83877	83877	0	0	0.206704	FALSE	TRUE	0.206704	0.0951483	0.150926
MRPL4	NA	NA	NA	51073	0	0	0	FALSE	TRUE	0	0.301053	0.150527
CYP7A1	NA	NA	NA	1581	0	0	0	FALSE	TRUE	0	0.300417	0.150208
GDF5	8200	NA	NA	NA	0.375	0	0	FALSE	TRUE	0.3	0	0.15
KLHL15	NA	NA	NA	80311	0	0	0	FALSE	TRUE	0	0.298753	0.149377
CCDC17	NA	NA	NA	149483	0	0	0	FALSE	TRUE	0	0.298654	0.149327
RPL35A	NA	NA	NA	6165	0	0	0	FALSE	TRUE	0	0.298105	0.149053
SPG21	NA	NA	51324	NA	0	0	0.290503	FALSE	TRUE	0.290503	0.00690852	0.148706
PLXNA4	NA	NA	NA	91584	0	0	0	FALSE	TRUE	0	0.297179	0.14859
FRRS1	NA	NA	NA	391059	0	0	0	FALSE	TRUE	0	0.297041	0.148521
TSKU	25987	NA	NA	25987	0.125	0	0	FALSE	TRUE	0.1	0.195595	0.147797
RPLP0	NA	NA	NA	6175	0	0	0	FALSE	TRUE	0	0.294132	0.147066
ADIPOQ	NA	NA	NA	9370	0	0	0	FALSE	TRUE	0	0.293882	0.146941
LRRC37A	NA	NA	NA	9884	0	0	0	FALSE	TRUE	0	0.29355	0.146775
PSMA3	NA	NA	5684	5684	0	0	0.217877	FALSE	TRUE	0.217877	0.0743863	0.146132
MRO	NA	NA	NA	83876	0	0	0	FALSE	TRUE	0	0.292246	0.146123
CDK5R1	NA	NA	NA	8851	0	0	0	TRUE	TRUE	0	0.291952	0.145976
GP1BA	NA	NA	NA	2811	0	0	0	FALSE	TRUE	0	0.29189	0.145945
TRIM9	NA	NA	NA	114088	0	0	0	FALSE	TRUE	0	0.291368	0.145684
KANSL2	NA	NA	NA	54934	0	0	0	FALSE	TRUE	0	0.288522	0.144261
SERPINA6	NA	NA	NA	866	0	0	0	FALSE	TRUE	0	0.28793	0.143965
TMA7	NA	NA	NA	51372	0	0	0	FALSE	TRUE	0	0.287737	0.143868
AMZ2	NA	NA	51321	51321	0	0	0.0949721	FALSE	TRUE	0.0949721	0.192621	0.143796
LPL	NA	NA	NA	4023	0	0	0	FALSE	TRUE	0	0.287534	0.143767
S100PBP	NA	NA	NA	64766	0	0	0	FALSE	TRUE	0	0.287483	0.143742
SHANK2	NA	NA	NA	22941	0	0	0	FALSE	TRUE	0	0.287097	0.143548
C6orf132	NA	NA	NA	647024	0	0	0	FALSE	TRUE	0	0.286647	0.143324
C9orf131	NA	NA	NA	138724	0	0	0	FALSE	TRUE	0	0.286435	0.143217
TMEM91	NA	NA	641649	NA	0	0	0.284916	FALSE	TRUE	0.284916	0	0.142458
SESTD1	NA	NA	NA	91404	0	0	0	FALSE	TRUE	0	0.284078	0.142039
CTDSP1	NA	NA	NA	58190	0	0	0	FALSE	TRUE	0	0.283992	0.141996
SH2D5	NA	NA	NA	400745	0	0	0	FALSE	TRUE	0	0.283772	0.141886
AKR1C1	NA	NA	NA	1645	0	0	0	FALSE	TRUE	0	0.282944	0.141472
NDUFB6	NA	NA	NA	4712	0	0	0	FALSE	TRUE	0	0.282619	0.14131
PLAAT3	NA	NA	NA	11145	0	0	0	FALSE	TRUE	0	0.282458	0.141229
SYT12	NA	NA	NA	91683	0	0	0	FALSE	TRUE	0	0.28191	0.140955
TLL1	NA	NA	NA	7092	0	0	0	FALSE	TRUE	0	0.281118	0.140559
COL1A1	NA	NA	NA	1277	0	0	0	FALSE	TRUE	0	0.279274	0.139637
PRICKLE2	NA	NA	NA	166336	0	0	0	FALSE	TRUE	0	0.278889	0.139444
RASGRF2	NA	NA	NA	5924	0	0	0	FALSE	TRUE	0	0.278746	0.139373
GCSAM	NA	NA	NA	257144	0	0	0	FALSE	TRUE	0	0.277932	0.138966
IFT172	NA	NA	NA	26160	0	0	0	FALSE	TRUE	0	0.277708	0.138854
UPK1B	NA	NA	NA	7348	0	0	0	FALSE	TRUE	0	0.27716	0.13858
ANOS1	NA	NA	NA	3730	0	0	0	FALSE	TRUE	0	0.276263	0.138131
NLRC3	NA	NA	NA	197358	0	0	0	FALSE	TRUE	0	0.274249	0.137124
ZFYVE19	NA	NA	NA	84936	0	0	0	FALSE	TRUE	0	0.273745	0.136872
C1QL1	NA	NA	NA	10882	0	0	0	FALSE	TRUE	0	0.273466	0.136733
NEK5	NA	NA	NA	341676	0	0	0	FALSE	TRUE	0	0.271136	0.135568
PIEZO2	NA	NA	NA	63895	0	0	0	FALSE	TRUE	0	0.270684	0.135342
ASAH2	NA	NA	NA	56624	0	0	0	FALSE	TRUE	0	0.268383	0.134191
ADAD2	NA	NA	161931	161931	0	0	0.111732	FALSE	TRUE	0.111732	0.156185	0.133958
ZNF714	NA	NA	NA	148206	0	0	0	FALSE	TRUE	0	0.267304	0.133652
RGS16	NA	NA	NA	6004	0	0	0	FALSE	TRUE	0	0.267281	0.13364
UBE4A	NA	NA	NA	9354	0	0	0	FALSE	TRUE	0	0.266335	0.133167
MN1	NA	NA	NA	4330	0	0	0	FALSE	TRUE	0	0.265764	0.132882
SUSD5	NA	NA	NA	26032	0	0	0	FALSE	TRUE	0	0.265152	0.132576
MYL5	NA	NA	NA	4636	0	0	0	FALSE	TRUE	0	0.264771	0.132386
CLIC1	NA	NA	NA	1192	0	0	0	FALSE	TRUE	0	0.264675	0.132338
TMEM14C	NA	NA	51522	51522	0	0	0.173184	FALSE	TRUE	0.173184	0.0907169	0.131951
TFDP1	NA	NA	NA	7027	0	0	0	TRUE	TRUE	0	0.263663	0.131831
ATP1A2	NA	NA	NA	477	0	0	0	FALSE	TRUE	0	0.263637	0.131819
ITM2C	NA	NA	81618	NA	0	0	0.256983	FALSE	TRUE	0.256983	0.00626947	0.131626
NAA60	NA	NA	NA	79903	0	0	0	FALSE	TRUE	0	0.262561	0.131281
DPT	NA	NA	NA	1805	0	0	0	FALSE	TRUE	0	0.261462	0.130731
DDIT3	NA	NA	NA	1649	0	0	0	FALSE	TRUE	0	0.261047	0.130523
HSPA8	NA	NA	3312	3312	0	0	0.117318	FALSE	TRUE	0.117318	0.142995	0.130157
CADM2	NA	NA	NA	253559	0	0	0	FALSE	TRUE	0	0.26001	0.130005
C2CD4A	NA	NA	NA	145741	0	0	0	FALSE	TRUE	0	0.259479	0.129739
PLIN2	NA	NA	NA	123	0	0	0	FALSE	TRUE	0	0.258715	0.129358
CELF6	NA	NA	NA	60677	0	0	0	FALSE	TRUE	0	0.257522	0.128761
TAGLN	NA	NA	NA	6876	0	0	0	TRUE	TRUE	0	0.254752	0.127376
UCHL1	NA	NA	NA	7345	0	0	0	FALSE	TRUE	0	0.254382	0.127191
C16orf89	NA	NA	NA	146556	0	0	0	FALSE	TRUE	0	0.254148	0.127074
SERPINA12	NA	NA	NA	145264	0	0	0	FALSE	TRUE	0	0.254012	0.127006
PLIN1	NA	NA	NA	5346	0	0	0	FALSE	TRUE	0	0.253721	0.126861
SH3BGRL3	NA	NA	NA	83442	0	0	0	FALSE	TRUE	0	0.253021	0.126511
PILRB	NA	NA	29990	29990	0	0	0.167598	FALSE	TRUE	0.167598	0.0826392	0.125119
SLC22A2	NA	NA	NA	6582	0	0	0	FALSE	TRUE	0	0.249754	0.124877
ST13	NA	NA	6767	NA	0	0	0.240223	FALSE	TRUE	0.240223	0.00945736	0.12484
EIF3B	NA	NA	NA	8662	0	0	0	FALSE	TRUE	0	0.249285	0.124643
RPL24	NA	NA	NA	6152	0	0	0	FALSE	TRUE	0	0.248586	0.124293
CALD1	NA	NA	NA	800	0	0	0	FALSE	TRUE	0	0.248235	0.124117
APOBEC3A	NA	NA	NA	200315	0	0	0	FALSE	TRUE	0	0.247008	0.123504
CARD14	NA	NA	NA	79092	0	0	0	FALSE	TRUE	0	0.245189	0.122594
GLIS2	NA	NA	NA	84662	0	0	0	FALSE	TRUE	0	0.244841	0.12242
CNTF	NA	NA	NA	1270	0	0	0	FALSE	TRUE	0	0.244777	0.122388
UNC79	NA	NA	NA	57578	0	0	0	FALSE	TRUE	0	0.244096	0.122048
GLDN	NA	NA	NA	342035	0	0	0	FALSE	TRUE	0	0.244067	0.122033
DNAJC17	NA	NA	NA	55192	0	0	0	FALSE	TRUE	0	0.24259	0.121295
CA1	NA	NA	NA	759	0	0	0	FALSE	TRUE	0	0.242047	0.121024
SLC11A1	NA	NA	NA	6556	0	0	0	FALSE	TRUE	0	0.240126	0.120063
GAPDHS	NA	NA	NA	26330	0	0	0	FALSE	TRUE	0	0.240113	0.120056
AMIGO1	NA	NA	NA	57463	0	0	0	FALSE	TRUE	0	0.240078	0.120039
SLC34A3	NA	NA	NA	142680	0	0	0	FALSE	TRUE	0	0.240055	0.120028
S100A16	NA	NA	NA	140576	0	0	0	FALSE	TRUE	0	0.239733	0.119867
CTXND1	NA	NA	NA	100996492	0	0	0	FALSE	TRUE	0	0.238736	0.119368
SYF2	NA	NA	25949	25949	0	0	0.195531	FALSE	TRUE	0.195531	0.0424218	0.118976
CHCHD3	NA	NA	NA	54927	0	0	0	FALSE	TRUE	0	0.237088	0.118544
WSCD2	NA	NA	NA	9671	0	0	0	FALSE	TRUE	0	0.236768	0.118384
CTSB	NA	NA	NA	1508	0	0	0	TRUE	TRUE	0	0.236752	0.118376
HADH	NA	NA	NA	3033	0	0	0	FALSE	TRUE	0	0.236694	0.118347
FGF7	NA	NA	NA	2252	0	0	0	FALSE	TRUE	0	0.236113	0.118056
POSTN	NA	NA	NA	10631	0	0	0	FALSE	TRUE	0	0.235599	0.1178
AC006254.1	NA	NA	NA	AC006254.1	0	0	0	FALSE	TRUE	0	0.235338	0.117669
FTH1	NA	NA	NA	2495	0	0	0	FALSE	TRUE	0	0.235139	0.117569
CKMT2	NA	NA	NA	1160	0	0	0	FALSE	TRUE	0	0.234749	0.117374
AOC3	NA	NA	NA	8639	0	0	0	FALSE	TRUE	0	0.234504	0.117252
MTARC1	NA	NA	NA	MTARC1	0	0	0	FALSE	TRUE	0	0.234474	0.117237
CPEB2	NA	NA	NA	132864	0	0	0	FALSE	TRUE	0	0.234111	0.117056
C10orf105	NA	NA	NA	414152	0	0	0	FALSE	TRUE	0	0.233881	0.116941
ATP5ME	NA	NA	NA	521	0	0	0	FALSE	TRUE	0	0.233177	0.116589
NOS2	NA	NA	NA	4843	0	0	0	FALSE	TRUE	0	0.232633	0.116316
ARR3	NA	NA	NA	407	0	0	0	FALSE	TRUE	0	0.232578	0.116289
FADS1	NA	NA	NA	3992	0	0	0	FALSE	TRUE	0	0.232096	0.116048
MTMR3	NA	NA	NA	8897	0	0	0	FALSE	TRUE	0	0.231806	0.115903
ITGA9	NA	NA	NA	3680	0	0	0	FALSE	TRUE	0	0.231598	0.115799
KDM6A	NA	NA	NA	7403	0	0	0	FALSE	TRUE	0	0.230102	0.115051
RPLP2	NA	NA	NA	6181	0	0	0	FALSE	TRUE	0	0.229172	0.114586
HCRTR1	NA	NA	NA	3061	0	0	0	FALSE	TRUE	0	0.228961	0.11448
SEMA3A	NA	NA	NA	10371	0	0	0	FALSE	TRUE	0	0.228391	0.114196
BAZ2B	NA	NA	NA	29994	0	0	0	FALSE	TRUE	0	0.228258	0.114129
SMIM4	NA	NA	NA	440957	0	0	0	FALSE	TRUE	0	0.22813	0.114065
INAVA	NA	NA	NA	55765	0	0	0	FALSE	TRUE	0	0.227683	0.113842
AP000721.1	NA	NA	NA	AP000721.1	0	0	0	FALSE	TRUE	0	0.227288	0.113644
OGDH	NA	NA	NA	4967	0	0	0	FALSE	TRUE	0	0.226967	0.113484
SOX5	NA	NA	NA	6660	0	0	0	TRUE	TRUE	0	0.22631	0.113155
XPO7	NA	NA	NA	23039	0	0	0	FALSE	TRUE	0	0.225818	0.112909
YAE1	NA	NA	NA	57002	0	0	0	FALSE	TRUE	0	0.224399	0.1122
EIF3L	NA	NA	NA	51386	0	0	0	FALSE	TRUE	0	0.223478	0.111739
RACK1	NA	NA	NA	10399	0	0	0	TRUE	TRUE	0	0.223233	0.111616
ACO1	NA	48	NA	NA	0	0.333333	0	FALSE	TRUE	0.0666667	0.156463	0.111565
AZIN1	NA	51582	NA	NA	0	0.333333	0	FALSE	TRUE	0.0666667	0.156463	0.111565
B4GAT1	NA	11041	NA	NA	0	0.333333	0	FALSE	TRUE	0.0666667	0.156463	0.111565
CBL	NA	867	NA	NA	0	0.333333	0	FALSE	TRUE	0.0666667	0.156463	0.111565
CFL2	NA	1073	NA	NA	0	0.333333	0	FALSE	TRUE	0.0666667	0.156463	0.111565
CHD2	NA	1106	NA	NA	0	0.333333	0	FALSE	TRUE	0.0666667	0.156463	0.111565
EGR2	NA	1959	NA	NA	0	0.333333	0	TRUE	TRUE	0.0666667	0.156463	0.111565
EP300	NA	2033	NA	NA	0	0.333333	0	TRUE	TRUE	0.0666667	0.156463	0.111565
FOSL2	NA	2355	NA	NA	0	0.333333	0	FALSE	TRUE	0.0666667	0.156463	0.111565
IRF2BP2	NA	359948	NA	NA	0	0.333333	0	FALSE	TRUE	0.0666667	0.156463	0.111565
MBD6	NA	114785	NA	NA	0	0.333333	0	FALSE	TRUE	0.0666667	0.156463	0.111565
MDM4	NA	4194	NA	NA	0	0.333333	0	FALSE	TRUE	0.0666667	0.156463	0.111565
MLXIP	NA	22877	NA	NA	0	0.333333	0	FALSE	TRUE	0.0666667	0.156463	0.111565
MTCH2	NA	23788	NA	NA	0	0.333333	0	FALSE	TRUE	0.0666667	0.156463	0.111565
NFASC	NA	23114	NA	NA	0	0.333333	0	FALSE	TRUE	0.0666667	0.156463	0.111565
NFIC	NA	4782	NA	NA	0	0.333333	0	FALSE	TRUE	0.0666667	0.156463	0.111565
PDE7A	NA	5150	NA	NA	0	0.333333	0	FALSE	TRUE	0.0666667	0.156463	0.111565
PPP2CB	NA	5516	NA	NA	0	0.333333	0	FALSE	TRUE	0.0666667	0.156463	0.111565
PTP4A1	NA	7803	NA	NA	0	0.333333	0	FALSE	TRUE	0.0666667	0.156463	0.111565
SOGA3	NA	387104	NA	NA	0	0.333333	0	FALSE	TRUE	0.0666667	0.156463	0.111565
SP1	NA	6667	NA	NA	0	0.333333	0	TRUE	TRUE	0.0666667	0.156463	0.111565
ZEB1	NA	6935	NA	NA	0	0.333333	0	TRUE	TRUE	0.0666667	0.156463	0.111565
H2AC15	NA	NA	NA	8330	0	0	0	FALSE	TRUE	0	0.222631	0.111316
NDUFC2	NA	NA	NA	4718	0	0	0	FALSE	TRUE	0	0.222493	0.111247
CRKL	NA	NA	NA	1399	0	0	0	FALSE	TRUE	0	0.222263	0.111131
C8orf34	NA	NA	NA	116328	0	0	0	FALSE	TRUE	0	0.222108	0.111054
ELOVL5	NA	NA	NA	60481	0	0	0	FALSE	TRUE	0	0.222019	0.111009
LPAR1	NA	NA	NA	1902	0	0	0	TRUE	TRUE	0	0.221107	0.110554
ZCCHC14	NA	NA	NA	23174	0	0	0	FALSE	TRUE	0	0.221003	0.110502
C5	NA	NA	NA	727	0	0	0	FALSE	TRUE	0	0.220125	0.110063
BATF2	NA	NA	NA	116071	0	0	0	FALSE	TRUE	0	0.21987	0.109935
TAS2R31	NA	NA	NA	259290	0	0	0	FALSE	TRUE	0	0.218805	0.109403
CDAN1	NA	NA	NA	146059	0	0	0	FALSE	TRUE	0	0.218778	0.109389
WDR45	NA	NA	11152	11152	0	0	0.106145	FALSE	TRUE	0.106145	0.112507	0.109326
PEF1	NA	NA	NA	553115	0	0	0	FALSE	TRUE	0	0.217981	0.108991
RASIP1	NA	NA	NA	54922	0	0	0	FALSE	TRUE	0	0.217472	0.108736
SOX12	NA	NA	NA	6666	0	0	0	FALSE	TRUE	0	0.21724	0.10862
SYCE2	NA	NA	NA	256126	0	0	0	FALSE	TRUE	0	0.21707	0.108535
N4BP3	NA	NA	NA	23138	0	0	0	FALSE	TRUE	0	0.216501	0.108251
HSPA4L	NA	NA	NA	22824	0	0	0	FALSE	TRUE	0	0.215752	0.107876
SNX10	NA	NA	NA	29887	0	0	0	FALSE	TRUE	0	0.215682	0.107841
PSMD10	NA	NA	NA	5716	0	0	0	FALSE	TRUE	0	0.215667	0.107833
KCTD14	NA	NA	NA	65987	0	0	0	FALSE	TRUE	0	0.214999	0.107499
ZNF669	NA	NA	79862	79862	0	0	0.0558659	FALSE	TRUE	0.0558659	0.158881	0.107373
AL603832.3	NA	NA	NA	AL603832.3	0	0	0	FALSE	TRUE	0	0.214435	0.107218
CATSPERG	NA	NA	NA	57828	0	0	0	FALSE	TRUE	0	0.214327	0.107164
ITIH4	NA	NA	NA	3700	0	0	0	FALSE	TRUE	0	0.213692	0.106846
TTC30B	NA	NA	NA	150737	0	0	0	FALSE	TRUE	0	0.212747	0.106373
USP53	NA	NA	NA	54532	0	0	0	FALSE	TRUE	0	0.212116	0.106058
RCVRN	NA	NA	NA	5957	0	0	0	FALSE	TRUE	0	0.211887	0.105943
FBXL14	NA	NA	NA	144699	0	0	0	FALSE	TRUE	0	0.211701	0.10585
GABRA4	NA	NA	NA	2557	0	0	0	FALSE	TRUE	0	0.211098	0.105549
GTF2H3	NA	NA	NA	2967	0	0	0	FALSE	TRUE	0	0.210175	0.105088
COX8A	NA	NA	NA	1351	0	0	0	FALSE	TRUE	0	0.210158	0.105079
CNOT1	NA	NA	NA	23019	0	0	0	FALSE	TRUE	0	0.209782	0.104891
CA5B	NA	NA	NA	11238	0	0	0	FALSE	TRUE	0	0.209312	0.104656
CCDC158	NA	NA	NA	339965	0	0	0	FALSE	TRUE	0	0.209109	0.104554
SOX7	NA	NA	NA	83595	0	0	0	FALSE	TRUE	0	0.208945	0.104473
C22orf39	NA	NA	128977	128977	0	0	0.156425	FALSE	TRUE	0.156425	0.0522901	0.104357
TM4SF18	NA	NA	NA	116441	0	0	0	FALSE	TRUE	0	0.20859	0.104295
PPM1M	NA	NA	132160	NA	0	0	0.201117	FALSE	TRUE	0.201117	0.00722183	0.10417
GRIA4	NA	NA	NA	2893	0	0	0	FALSE	TRUE	0	0.207095	0.103547
IGF1	NA	NA	NA	3479	0	0	0	FALSE	TRUE	0	0.206686	0.103343
RASSF3	NA	NA	NA	283349	0	0	0	FALSE	TRUE	0	0.206656	0.103328
S100A11	NA	NA	NA	6282	0	0	0	FALSE	TRUE	0	0.20568	0.10284
BGN	NA	NA	NA	633	0	0	0	FALSE	TRUE	0	0.20562	0.10281
IKBKG	NA	NA	NA	8517	0	0	0	TRUE	TRUE	0	0.205102	0.102551
NGFR	NA	NA	NA	4804	0	0	0	FALSE	TRUE	0	0.204283	0.102141
ZMYND12	NA	NA	NA	84217	0	0	0	FALSE	TRUE	0	0.204015	0.102008
PI16	NA	NA	NA	221476	0	0	0	FALSE	TRUE	0	0.203528	0.101764
ANKRD13B	NA	NA	NA	124930	0	0	0	FALSE	TRUE	0	0.202964	0.101482
ZNF827	NA	NA	NA	152485	0	0	0	FALSE	TRUE	0	0.202595	0.101298
RAD17	NA	NA	NA	5884	0	0	0	FALSE	TRUE	0	0.202043	0.101021
ZNF345	25850	NA	NA	25850	0.125	0	0	FALSE	TRUE	0.1	0.101905	0.100952
PLEKHG5	NA	NA	NA	57449	0	0	0	FALSE	TRUE	0	0.201874	0.100937
CDH23	NA	NA	NA	64072	0	0	0	FALSE	TRUE	0	0.20175	0.100875
KPNA7	NA	NA	NA	402569	0	0	0	FALSE	TRUE	0	0.201447	0.100723
PSG11	NA	NA	NA	5680	0	0	0	FALSE	TRUE	0	0.200711	0.100355
ARHGAP20	NA	NA	NA	57569	0	0	0	FALSE	TRUE	0	0.200614	0.100307
ARMC12	NA	NA	NA	221481	0	0	0	FALSE	TRUE	0	0.200451	0.100226
COG5	10466	NA	NA	NA	0.25	0	0	FALSE	TRUE	0.2	0	0.1
COL27A1	85301	NA	NA	NA	0.25	0	0	FALSE	TRUE	0.2	0	0.1
DUS4L	11062	NA	NA	NA	0.25	0	0	FALSE	TRUE	0.2	0	0.1
KIF26B	55083	NA	NA	NA	0.25	0	0	FALSE	TRUE	0.2	0	0.1
LTBP1	4052	NA	NA	NA	0.25	0	0	FALSE	TRUE	0.2	0	0.1
PPP1R3B	79660	NA	NA	NA	0.25	0	0	FALSE	TRUE	0.2	0	0.1
SBNO1	55206	NA	NA	NA	0.25	0	0	FALSE	TRUE	0.2	0	0.1
TGFA	7039	NA	NA	NA	0.25	0	0	FALSE	TRUE	0.2	0	0.1
CDC42SE2	NA	NA	NA	56990	0	0	0	FALSE	TRUE	0	0.19938	0.0996902
IFRD1	NA	NA	NA	3475	0	0	0	FALSE	TRUE	0	0.199203	0.0996013
VGLL2	NA	NA	NA	245806	0	0	0	FALSE	TRUE	0	0.199058	0.0995291
CITED1	NA	NA	NA	4435	0	0	0	FALSE	TRUE	0	0.19891	0.099455
SEC61G	NA	NA	NA	23480	0	0	0	FALSE	TRUE	0	0.198632	0.0993162
SEC13	NA	NA	NA	6396	0	0	0	FALSE	TRUE	0	0.198401	0.0992007
MMAA	NA	NA	NA	166785	0	0	0	FALSE	TRUE	0	0.197926	0.0989629
GUCY1A1	NA	NA	NA	2982	0	0	0	FALSE	TRUE	0	0.197391	0.0986953
GPR158	NA	NA	NA	57512	0	0	0	FALSE	TRUE	0	0.196824	0.0984122
SMC6	NA	NA	NA	79677	0	0	0	FALSE	TRUE	0	0.196174	0.0980871
NUDT8	NA	NA	NA	254552	0	0	0	FALSE	TRUE	0	0.196054	0.0980272
TMEM101	NA	NA	NA	84336	0	0	0	FALSE	TRUE	0	0.19587	0.097935
HP	NA	NA	NA	3240	0	0	0	FALSE	TRUE	0	0.195712	0.097856
CMPK1	NA	NA	51727	51727	0	0	0.122905	FALSE	TRUE	0.122905	0.0727948	0.0978499
ICA1L	NA	NA	NA	130026	0	0	0	FALSE	TRUE	0	0.1957	0.0978499
HSD17B12	NA	NA	NA	51144	0	0	0	FALSE	TRUE	0	0.195509	0.0977545
MFAP5	NA	NA	NA	8076	0	0	0	FALSE	TRUE	0	0.195219	0.0976097
NTNG2	NA	NA	NA	84628	0	0	0	FALSE	TRUE	0	0.194945	0.0974724
MBLAC1	NA	NA	NA	255374	0	0	0	FALSE	TRUE	0	0.194624	0.0973121
VPS37C	NA	NA	NA	55048	0	0	0	FALSE	TRUE	0	0.19433	0.0971652
PPP4R2	NA	NA	NA	151987	0	0	0	FALSE	TRUE	0	0.194242	0.0971208
ATRAID	NA	NA	NA	51374	0	0	0	TRUE	TRUE	0	0.194221	0.0971107
TMSB10	NA	NA	NA	9168	0	0	0	FALSE	TRUE	0	0.194216	0.0971079
NME2	NA	NA	NA	4831	0	0	0	FALSE	TRUE	0	0.194155	0.0970773
ABHD3	NA	NA	NA	171586	0	0	0	FALSE	TRUE	0	0.194118	0.0970592
INAFM1	NA	NA	NA	255783	0	0	0	FALSE	TRUE	0	0.193796	0.0968981
ANXA2	NA	NA	NA	302	0	0	0	FALSE	TRUE	0	0.193496	0.0967479
CAST	NA	NA	831	NA	0	0	0.184358	FALSE	TRUE	0.184358	0.00911129	0.0967344
DIPK2A	NA	NA	NA	205428	0	0	0	FALSE	TRUE	0	0.192895	0.0964475
NTAN1	NA	NA	NA	123803	0	0	0	FALSE	TRUE	0	0.192223	0.0961116
RAB8A	NA	NA	NA	4218	0	0	0	FALSE	TRUE	0	0.192044	0.096022
TUBB1	NA	NA	NA	81027	0	0	0	FALSE	TRUE	0	0.191676	0.0958379
ATP6V1G1	NA	NA	NA	9550	0	0	0	FALSE	TRUE	0	0.191518	0.0957592
KLHL4	NA	NA	NA	56062	0	0	0	FALSE	TRUE	0	0.19119	0.0955951
PLAAT4	NA	NA	NA	5920	0	0	0	FALSE	TRUE	0	0.190675	0.0953374
CYFIP1	NA	NA	NA	23191	0	0	0	FALSE	TRUE	0	0.190663	0.0953317
ASPSCR1	NA	NA	NA	79058	0	0	0	FALSE	TRUE	0	0.190125	0.0950627
COX7A2	NA	NA	NA	1347	0	0	0	FALSE	TRUE	0	0.190113	0.0950565
S1PR1	NA	NA	1901	1901	0	0	0.0502793	FALSE	TRUE	0.0502793	0.139754	0.0950167
ELF4	NA	NA	NA	2000	0	0	0	FALSE	TRUE	0	0.189634	0.0948169
HRK	NA	NA	NA	8739	0	0	0	FALSE	TRUE	0	0.189553	0.0947763
CHMP1B	NA	NA	NA	57132	0	0	0	FALSE	TRUE	0	0.189255	0.0946276
PRDM11	NA	NA	NA	56981	0	0	0	FALSE	TRUE	0	0.189019	0.0945093
UBA52	NA	NA	NA	7311	0	0	0	FALSE	TRUE	0	0.188749	0.0943745
ABHD6	NA	NA	NA	57406	0	0	0	FALSE	TRUE	0	0.188572	0.0942859
KCNJ10	NA	NA	NA	3766	0	0	0	FALSE	TRUE	0	0.188412	0.0942058
CTDSPL	NA	NA	NA	10217	0	0	0	FALSE	TRUE	0	0.188331	0.0941653
ELOVL7	NA	NA	NA	79993	0	0	0	FALSE	TRUE	0	0.188118	0.094059
PLSCR1	NA	NA	NA	5359	0	0	0	FALSE	TRUE	0	0.187473	0.0937367
TAS2R10	NA	NA	NA	50839	0	0	0	FALSE	TRUE	0	0.186975	0.0934873
CD36	NA	NA	NA	948	0	0	0	FALSE	TRUE	0	0.186859	0.0934293
NALCN	NA	NA	NA	259232	0	0	0	FALSE	TRUE	0	0.186615	0.0933076
PCSK7	NA	NA	NA	9159	0	0	0	FALSE	TRUE	0	0.18646	0.0932299
SLC22A23	NA	NA	NA	63027	0	0	0	FALSE	TRUE	0	0.185065	0.0925327
PWP2	NA	NA	NA	5822	0	0	0	FALSE	TRUE	0	0.184912	0.0924558
ZNF497	NA	NA	NA	162968	0	0	0	FALSE	TRUE	0	0.184699	0.0923496
PRADC1	NA	NA	NA	84279	0	0	0	FALSE	TRUE	0	0.184599	0.0922993
CHCHD10	NA	NA	NA	400916	0	0	0	FALSE	TRUE	0	0.184443	0.0922217
GPATCH1	NA	NA	NA	55094	0	0	0	FALSE	TRUE	0	0.182814	0.0914071
MDM2	NA	NA	NA	4193	0	0	0	TRUE	TRUE	0	0.182709	0.0913544
FKBP5	NA	NA	NA	2289	0	0	0	FALSE	TRUE	0	0.182528	0.0912639
SAMHD1	NA	NA	NA	25939	0	0	0	TRUE	TRUE	0	0.182181	0.0910905
SLC2A13	NA	NA	NA	114134	0	0	0	FALSE	TRUE	0	0.181839	0.0909195
MRPL27	NA	NA	NA	51264	0	0	0	FALSE	TRUE	0	0.181672	0.090836
GRIN2A	NA	NA	NA	2903	0	0	0	FALSE	TRUE	0	0.181492	0.0907458
RBP4	NA	NA	NA	5950	0	0	0	FALSE	TRUE	0	0.18133	0.090665
C11orf58	NA	NA	NA	10944	0	0	0	FALSE	TRUE	0	0.181193	0.0905967
MRPL15	NA	NA	NA	29088	0	0	0	FALSE	TRUE	0	0.181148	0.0905739
TNFAIP2	NA	NA	NA	7127	0	0	0	FALSE	TRUE	0	0.180324	0.0901621
DYNC1I1	NA	NA	1780	1780	0	0	0.0446927	FALSE	TRUE	0.0446927	0.13467	0.0896816
RPL7A	NA	NA	NA	6130	0	0	0	FALSE	TRUE	0	0.179233	0.0896166
CLVS2	NA	NA	NA	134829	0	0	0	FALSE	TRUE	0	0.179036	0.089518
TCF25	NA	NA	NA	22980	0	0	0	FALSE	TRUE	0	0.179033	0.0895165
NEBL	NA	NA	NA	10529	0	0	0	FALSE	TRUE	0	0.178904	0.0894522
SPATA1	NA	NA	NA	100505741	0	0	0	FALSE	TRUE	0	0.178117	0.0890587
LRRC37B	NA	NA	NA	114659	0	0	0	FALSE	TRUE	0	0.177594	0.0887971
ELF2	NA	NA	NA	1998	0	0	0	FALSE	TRUE	0	0.177248	0.088624
MICAL2	NA	NA	NA	9645	0	0	0	FALSE	TRUE	0	0.177239	0.0886196
PLPP4	NA	NA	NA	196051	0	0	0	FALSE	TRUE	0	0.176715	0.0883576
GSTM5	NA	NA	NA	2949	0	0	0	FALSE	TRUE	0	0.176694	0.0883468
UQCC2	NA	NA	NA	84300	0	0	0	FALSE	TRUE	0	0.176313	0.0881563
CYB5A	NA	NA	NA	1528	0	0	0	FALSE	TRUE	0	0.176226	0.088113
PHLPP1	NA	NA	NA	23239	0	0	0	FALSE	TRUE	0	0.175931	0.0879656
RPS27L	NA	NA	NA	51065	0	0	0	FALSE	TRUE	0	0.175852	0.0879258
RNF32	NA	NA	NA	140545	0	0	0	FALSE	TRUE	0	0.175172	0.0875862
C12orf54	NA	NA	NA	121273	0	0	0	FALSE	TRUE	0	0.174698	0.0873488
SELENOW	NA	NA	NA	6415	0	0	0	FALSE	TRUE	0	0.174623	0.0873117
UPK2	NA	NA	NA	7379	0	0	0	FALSE	TRUE	0	0.174598	0.0872992
NUAK1	NA	NA	NA	9891	0	0	0	TRUE	TRUE	0	0.174589	0.0872946
MAGEL2	NA	NA	NA	54551	0	0	0	FALSE	TRUE	0	0.174418	0.0872089
PI3	NA	NA	NA	5266	0	0	0	FALSE	TRUE	0	0.174214	0.0871069
COL8A1	NA	NA	NA	1295	0	0	0	FALSE	TRUE	0	0.174003	0.0870014
LAMB1	NA	NA	NA	3912	0	0	0	FALSE	TRUE	0	0.173881	0.0869404
PDHB	NA	NA	NA	5162	0	0	0	FALSE	TRUE	0	0.173703	0.0868517
CABP7	NA	NA	NA	164633	0	0	0	FALSE	TRUE	0	0.173172	0.0865858
FOXL2	NA	NA	NA	668	0	0	0	FALSE	TRUE	0	0.172416	0.0862078
WASHC2C	NA	NA	NA	253725	0	0	0	FALSE	TRUE	0	0.1723	0.0861502
ANKRD20A1	NA	NA	NA	84210	0	0	0	FALSE	TRUE	0	0.172257	0.0861285
ABCC6	NA	NA	NA	368	0	0	0	TRUE	TRUE	0	0.172073	0.0860366
GPRIN3	NA	NA	NA	285513	0	0	0	FALSE	TRUE	0	0.171865	0.0859325
ARHGEF3	NA	NA	NA	50650	0	0	0	FALSE	TRUE	0	0.171302	0.0856509
PRICKLE3	NA	NA	NA	4007	0	0	0	FALSE	TRUE	0	0.17025	0.085125
GOLGA8Q	NA	NA	NA	727909	0	0	0	FALSE	TRUE	0	0.170111	0.0850554
ATP5MG	NA	NA	NA	10632	0	0	0	FALSE	TRUE	0	0.170042	0.0850211
MYL9	NA	NA	NA	10398	0	0	0	FALSE	TRUE	0	0.169842	0.084921
NETO1	NA	NA	NA	81832	0	0	0	FALSE	TRUE	0	0.169775	0.0848876
AKAP5	NA	NA	NA	9495	0	0	0	FALSE	TRUE	0	0.169689	0.0848444
GRIP1	NA	NA	NA	23426	0	0	0	FALSE	TRUE	0	0.169682	0.0848411
AC245033.1	NA	NA	NA	AC245033.1	0	0	0	FALSE	TRUE	0	0.169548	0.0847741
IGIP	NA	NA	NA	492311	0	0	0	FALSE	TRUE	0	0.169548	0.0847739
TMEM132C	NA	NA	NA	92293	0	0	0	FALSE	TRUE	0	0.169202	0.084601
ABCA9	NA	NA	NA	10350	0	0	0	FALSE	TRUE	0	0.169074	0.0845371
PHF7	NA	NA	NA	51533	0	0	0	FALSE	TRUE	0	0.168958	0.0844788
ADAMTS13	NA	NA	NA	11093	0	0	0	FALSE	TRUE	0	0.168709	0.0843544
JSRP1	NA	NA	NA	126306	0	0	0	FALSE	TRUE	0	0.16862	0.0843102
CCT6A	NA	NA	NA	908	0	0	0	FALSE	TRUE	0	0.167777	0.0838883
FERMT3	NA	NA	NA	83706	0	0	0	FALSE	TRUE	0	0.167726	0.0838629
KDELR3	NA	NA	NA	11015	0	0	0	FALSE	TRUE	0	0.167033	0.0835165
PPIA	NA	NA	NA	5478	0	0	0	FALSE	TRUE	0	0.16688	0.0834398
CSE1L	NA	NA	NA	1434	0	0	0	FALSE	TRUE	0	0.166803	0.0834015
GIPR	NA	NA	NA	2696	0	0	0	FALSE	TRUE	0	0.16676	0.0833802
EIF3H	NA	NA	NA	8667	0	0	0	FALSE	TRUE	0	0.166745	0.0833726
RPS12	NA	NA	NA	6206	0	0	0	FALSE	TRUE	0	0.166721	0.0833603
WNT16	NA	NA	NA	51384	0	0	0	TRUE	TRUE	0	0.166713	0.0833565
MME	NA	NA	NA	4311	0	0	0	TRUE	TRUE	0	0.166567	0.0832837
PRPSAP1	NA	NA	NA	5635	0	0	0	FALSE	TRUE	0	0.16632	0.0831601
NANOS1	NA	NA	NA	340719	0	0	0	FALSE	TRUE	0	0.166302	0.0831508
ZNF575	NA	NA	NA	284346	0	0	0	FALSE	TRUE	0	0.165742	0.0828712
RHOC	NA	NA	NA	389	0	0	0	FALSE	TRUE	0	0.165714	0.0828572
POU6F2	NA	NA	NA	11281	0	0	0	FALSE	TRUE	0	0.165668	0.0828342
DRC3	NA	NA	NA	83450	0	0	0	FALSE	TRUE	0	0.165657	0.0828283
ABCA6	NA	NA	NA	23460	0	0	0	FALSE	TRUE	0	0.165055	0.0825276
TMEM8B	NA	NA	NA	51754	0	0	0	FALSE	TRUE	0	0.165023	0.0825116
TCEAL9	NA	NA	NA	51186	0	0	0	FALSE	TRUE	0	0.164979	0.0824893
CEP164	NA	NA	NA	22897	0	0	0	FALSE	TRUE	0	0.164632	0.0823161
ITGB7	NA	NA	NA	3695	0	0	0	FALSE	TRUE	0	0.163803	0.0819013
RNF125	NA	NA	NA	54941	0	0	0	FALSE	TRUE	0	0.16379	0.0818951
C4orf47	NA	NA	NA	441054	0	0	0	FALSE	TRUE	0	0.163642	0.0818212
ZNF14	NA	NA	NA	7561	0	0	0	FALSE	TRUE	0	0.162769	0.0813847
ARPC5	NA	NA	NA	10092	0	0	0	FALSE	TRUE	0	0.162118	0.0810591
TBC1D3I	NA	NA	NA	102724862	0	0	0	FALSE	TRUE	0	0.162098	0.0810491
CCBE1	NA	NA	NA	147372	0	0	0	FALSE	TRUE	0	0.161864	0.0809321
WASHC3	NA	NA	NA	51019	0	0	0	FALSE	TRUE	0	0.161688	0.080844
GMNC	NA	NA	NA	647309	0	0	0	FALSE	TRUE	0	0.160876	0.0804379
CDCP1	NA	NA	NA	64866	0	0	0	FALSE	TRUE	0	0.160703	0.0803513
SEC23IP	NA	NA	NA	11196	0	0	0	FALSE	TRUE	0	0.160245	0.0801226
H1-5	NA	NA	NA	3009	0	0	0	FALSE	TRUE	0	0.160171	0.0800856
NOXO1	NA	NA	NA	124056	0	0	0	FALSE	TRUE	0	0.16017	0.0800849
KRT18	NA	NA	NA	3875	0	0	0	FALSE	TRUE	0	0.159941	0.0799707
AC138811.2	NA	NA	NA	AC138811.2	0	0	0	FALSE	TRUE	0	0.159868	0.0799339
LRAT	NA	NA	NA	9227	0	0	0	FALSE	TRUE	0	0.159706	0.0798529
MED12L	NA	NA	NA	116931	0	0	0	FALSE	TRUE	0	0.15916	0.0795801
ZBTB20	NA	NA	NA	26137	0	0	0	FALSE	TRUE	0	0.158976	0.0794881
CTSK	NA	NA	NA	1513	0	0	0	FALSE	TRUE	0	0.158796	0.0793982
C2CD2	NA	NA	NA	25966	0	0	0	FALSE	TRUE	0	0.158758	0.0793792
PSMB8	NA	NA	NA	5696	0	0	0	FALSE	TRUE	0	0.15874	0.0793699
CES1	NA	NA	NA	1066	0	0	0	FALSE	TRUE	0	0.158235	0.0791176
TUBG2	NA	NA	NA	27175	0	0	0	FALSE	TRUE	0	0.157656	0.0788279
RPS15A	NA	NA	NA	6210	0	0	0	FALSE	TRUE	0	0.157312	0.0786562
SYVN1	NA	NA	NA	84447	0	0	0	FALSE	TRUE	0	0.157261	0.0786307
MLH3	NA	NA	NA	27030	0	0	0	FALSE	TRUE	0	0.157191	0.0785957
CTAGE1	NA	NA	NA	64693	0	0	0	FALSE	TRUE	0	0.157177	0.0785885
CCDC24	NA	NA	NA	149473	0	0	0	FALSE	TRUE	0	0.157155	0.0785773
TTC12	NA	NA	NA	54970	0	0	0	FALSE	TRUE	0	0.156688	0.0783439
HPD	NA	NA	NA	3242	0	0	0	FALSE	TRUE	0	0.1564	0.0781998
SPATA5L1	NA	NA	NA	79029	0	0	0	FALSE	TRUE	0	0.156334	0.0781669
NUPR1	NA	NA	NA	26471	0	0	0	FALSE	TRUE	0	0.155957	0.0779783
PPM1N	NA	NA	NA	147699	0	0	0	FALSE	TRUE	0	0.15587	0.0779348
DHRS13	NA	NA	NA	147015	0	0	0	FALSE	TRUE	0	0.155829	0.0779147
CHRDL1	NA	NA	NA	91851	0	0	0	FALSE	TRUE	0	0.155666	0.0778328
ZNF48	NA	NA	NA	197407	0	0	0	FALSE	TRUE	0	0.154578	0.0772889
NUP88	NA	NA	NA	4927	0	0	0	FALSE	TRUE	0	0.154534	0.0772669
RIC3	NA	NA	NA	79608	0	0	0	FALSE	TRUE	0	0.154413	0.0772063
PSMG4	NA	NA	NA	389362	0	0	0	FALSE	TRUE	0	0.154228	0.0771141
AC135050.2	NA	NA	NA	AC135050.2	0	0	0	FALSE	TRUE	0	0.154114	0.0770572
PRKAG2	NA	NA	NA	51422	0	0	0	FALSE	TRUE	0	0.153884	0.0769419
AJAP1	NA	NA	NA	55966	0	0	0	FALSE	TRUE	0	0.153874	0.076937
PHPT1	NA	NA	NA	29085	0	0	0	FALSE	TRUE	0	0.153345	0.0766725
HOXD8	NA	NA	NA	3234	0	0	0	FALSE	TRUE	0	0.153207	0.0766036
DNM1	NA	NA	NA	1759	0	0	0	FALSE	TRUE	0	0.153173	0.0765867
SEPTIN1	NA	NA	NA	1731	0	0	0	FALSE	TRUE	0	0.152131	0.0760657
UCN2	NA	NA	NA	90226	0	0	0	FALSE	TRUE	0	0.152114	0.0760571
BTF3	NA	NA	NA	689	0	0	0	FALSE	TRUE	0	0.15193	0.0759649
LBP	NA	NA	NA	3929	0	0	0	FALSE	TRUE	0	0.151408	0.0757042
BTN1A1	NA	NA	NA	696	0	0	0	FALSE	TRUE	0	0.151017	0.0755086
B4GALT5	NA	NA	NA	9334	0	0	0	FALSE	TRUE	0	0.150798	0.0753989
EDNRB	NA	NA	NA	1910	0	0	0	FALSE	TRUE	0	0.150796	0.0753979
SARS1	NA	NA	NA	6301	0	0	0	FALSE	TRUE	0	0.150623	0.0753114
MIR1915HG	NA	NA	NA	399726	0	0	0	FALSE	TRUE	0	0.150344	0.0751722
TGFBI	NA	NA	NA	7045	0	0	0	TRUE	TRUE	0	0.150176	0.0750881
CAPZA2	NA	NA	NA	830	0	0	0	FALSE	TRUE	0	0.150076	0.0750381
PPARA	NA	NA	NA	5465	0	0	0	FALSE	TRUE	0	0.150073	0.0750363
PFKFB3	NA	NA	NA	5209	0	0	0	FALSE	TRUE	0	0.150004	0.0750021
LAPTM4A	NA	NA	NA	9741	0	0	0	FALSE	TRUE	0	0.149935	0.0749677
NABP1	NA	NA	NA	64859	0	0	0	FALSE	TRUE	0	0.149904	0.0749522
RPL29	NA	NA	NA	6159	0	0	0	FALSE	TRUE	0	0.149876	0.0749382
HLA-F	NA	NA	3134	NA	0	0	0.145251	FALSE	TRUE	0.145251	0.00452771	0.0748896
RPS28	NA	NA	NA	6234	0	0	0	FALSE	TRUE	0	0.149396	0.0746978
ELK3	NA	NA	NA	2004	0	0	0	FALSE	TRUE	0	0.148942	0.074471
ADAMTSL3	NA	NA	NA	57188	0	0	0	FALSE	TRUE	0	0.148278	0.0741392
RPS21	NA	NA	NA	6227	0	0	0	FALSE	TRUE	0	0.147966	0.0739829
RNF135	NA	NA	NA	84282	0	0	0	FALSE	TRUE	0	0.147947	0.0739733
SORT1	NA	NA	NA	6272	0	0	0	FALSE	TRUE	0	0.147894	0.073947
UNC5C	NA	NA	NA	8633	0	0	0	FALSE	TRUE	0	0.147626	0.0738128
AMER2	NA	NA	NA	219287	0	0	0	FALSE	TRUE	0	0.147233	0.0736167
ICA1	NA	NA	NA	3382	0	0	0	FALSE	TRUE	0	0.147219	0.0736095
CRLF1	NA	NA	NA	9244	0	0	0	FALSE	TRUE	0	0.14658	0.0732898
CXXC4	NA	NA	NA	80319	0	0	0	FALSE	TRUE	0	0.146478	0.0732391
AP3B2	NA	NA	NA	8120	0	0	0	FALSE	TRUE	0	0.146342	0.0731711
PXDN	NA	NA	NA	7837	0	0	0	FALSE	TRUE	0	0.146057	0.0730286
SELENOH	NA	NA	NA	280636	0	0	0	TRUE	TRUE	0	0.146038	0.0730189
ATP7A	NA	NA	NA	538	0	0	0	FALSE	TRUE	0	0.145642	0.0728212
RIC8B	NA	NA	NA	55188	0	0	0	FALSE	TRUE	0	0.145318	0.0726592
AMIGO3	NA	NA	NA	386724	0	0	0	FALSE	TRUE	0	0.145183	0.0725916
ITGAE	NA	NA	NA	3682	0	0	0	FALSE	TRUE	0	0.144948	0.0724739
COX6C	NA	NA	NA	1345	0	0	0	FALSE	TRUE	0	0.144382	0.072191
TMEM176B	NA	NA	NA	28959	0	0	0	FALSE	TRUE	0	0.14412	0.0720598
SLC19A2	NA	NA	NA	10560	0	0	0	FALSE	TRUE	0	0.14397	0.0719851
LAMP2	NA	NA	NA	3920	0	0	0	TRUE	TRUE	0	0.143615	0.0718075
LYPD6B	NA	NA	NA	130576	0	0	0	FALSE	TRUE	0	0.143214	0.071607
RAC1	NA	NA	NA	5879	0	0	0	FALSE	TRUE	0	0.1428	0.0714
SLC25A3	NA	NA	NA	5250	0	0	0	FALSE	TRUE	0	0.142292	0.071146
PAPPA	NA	NA	NA	5069	0	0	0	FALSE	TRUE	0	0.142289	0.0711443
IGFLR1	NA	NA	NA	79713	0	0	0	FALSE	TRUE	0	0.141954	0.0709772
ADAM19	NA	NA	NA	8728	0	0	0	FALSE	TRUE	0	0.141887	0.0709433
PSTPIP1	NA	NA	NA	9051	0	0	0	FALSE	TRUE	0	0.141719	0.0708593
BARX2	NA	NA	NA	8538	0	0	0	FALSE	TRUE	0	0.141613	0.0708065
VKORC1	NA	NA	NA	79001	0	0	0	FALSE	TRUE	0	0.141581	0.0707906
GNAO1	NA	NA	NA	2775	0	0	0	FALSE	TRUE	0	0.140625	0.0703125
ACTR5	NA	NA	NA	79913	0	0	0	FALSE	TRUE	0	0.140485	0.0702425
ACTA2	NA	NA	NA	59	0	0	0	FALSE	TRUE	0	0.140194	0.0700972
ZFP36	NA	NA	NA	7538	0	0	0	TRUE	TRUE	0	0.140134	0.0700668
FBXO32	NA	NA	NA	114907	0	0	0	FALSE	TRUE	0	0.139999	0.0699994
POMP	NA	NA	NA	51371	0	0	0	FALSE	TRUE	0	0.13995	0.0699749
PDGFRL	NA	NA	NA	5157	0	0	0	FALSE	TRUE	0	0.139768	0.069884
NDUFB8	NA	NA	NA	4714	0	0	0	FALSE	TRUE	0	0.139332	0.069666
RPS24	NA	NA	NA	6229	0	0	0	FALSE	TRUE	0	0.139314	0.0696572
TJAP1	NA	NA	NA	93643	0	0	0	FALSE	TRUE	0	0.139298	0.0696491
RPS23	NA	NA	NA	6228	0	0	0	FALSE	TRUE	0	0.138106	0.0690532
TNFRSF10A	NA	NA	NA	8797	0	0	0	FALSE	TRUE	0	0.138039	0.0690196
CSRP2	NA	NA	NA	1466	0	0	0	FALSE	TRUE	0	0.138029	0.0690143
TMC4	NA	NA	NA	147798	0	0	0	FALSE	TRUE	0	0.137869	0.0689343
RGS5	NA	NA	NA	8490	0	0	0	FALSE	TRUE	0	0.137761	0.0688807
MYL6B	NA	NA	NA	140465	0	0	0	FALSE	TRUE	0	0.137411	0.0687054
CD83	NA	NA	NA	9308	0	0	0	FALSE	TRUE	0	0.137244	0.0686219
AL133352.1	NA	NA	NA	AL133352.1	0	0	0	FALSE	TRUE	0	0.137107	0.0685534
ATP5MC2	NA	NA	NA	517	0	0	0	FALSE	TRUE	0	0.136306	0.068153
HCCS	NA	NA	NA	3052	0	0	0	FALSE	TRUE	0	0.136258	0.0681288
KLLN	NA	NA	NA	100144748	0	0	0	FALSE	TRUE	0	0.136233	0.0681167
RPN2	NA	NA	NA	6185	0	0	0	FALSE	TRUE	0	0.136026	0.0680131
CALM1	NA	NA	NA	801	0	0	0	FALSE	TRUE	0	0.136023	0.0680116
PTCH2	NA	NA	NA	8643	0	0	0	FALSE	TRUE	0	0.135807	0.0679033
MAP3K9	NA	NA	NA	4293	0	0	0	FALSE	TRUE	0	0.135801	0.0679007
AC010132.3	NA	NA	NA	AC010132.3	0	0	0	FALSE	TRUE	0	0.135763	0.0678813
MTUS2	NA	NA	NA	23281	0	0	0	FALSE	TRUE	0	0.135735	0.0678675
S100A4	NA	NA	NA	6275	0	0	0	FALSE	TRUE	0	0.13486	0.0674301
NDUFAF6	NA	NA	NA	137682	0	0	0	FALSE	TRUE	0	0.134299	0.0671495
POU3F3	NA	NA	NA	5455	0	0	0	FALSE	TRUE	0	0.134196	0.0670978
API5	NA	NA	8539	8539	0	0	0.0726257	FALSE	TRUE	0.0726257	0.0614578	0.0670418
CCDC130	NA	NA	NA	81576	0	0	0	FALSE	TRUE	0	0.13408	0.0670402
LY6E	NA	NA	NA	4061	0	0	0	FALSE	TRUE	0	0.13385	0.0669248
MMP7	NA	NA	NA	4316	0	0	0	TRUE	TRUE	0	0.133827	0.0669134
SFRP4	NA	NA	NA	6424	0	0	0	FALSE	TRUE	0	0.133785	0.0668927
FANCE	NA	NA	NA	2178	0	0	0	FALSE	TRUE	0	0.13351	0.0667552
RC3H1	NA	NA	NA	149041	0	0	0	FALSE	TRUE	0	0.133281	0.0666406
C3AR1	NA	NA	NA	719	0	0	0	FALSE	TRUE	0	0.133133	0.0665666
PDE4C	NA	NA	NA	5143	0	0	0	FALSE	TRUE	0	0.133125	0.0665625
LMO3	NA	NA	NA	55885	0	0	0	FALSE	TRUE	0	0.133083	0.0665413
GPR180	NA	NA	NA	160897	0	0	0	FALSE	TRUE	0	0.132415	0.0662073
EMC4	NA	NA	NA	51234	0	0	0	FALSE	TRUE	0	0.132112	0.0660562
BCL2L1	NA	NA	NA	598	0	0	0	TRUE	TRUE	0	0.131728	0.0658638
WNT4	NA	NA	NA	54361	0	0	0	FALSE	TRUE	0	0.13141	0.0657049
MYLK3	NA	NA	NA	91807	0	0	0	FALSE	TRUE	0	0.131184	0.0655921
PMP22	NA	NA	NA	5376	0	0	0	FALSE	TRUE	0	0.13072	0.0653598
RPS27A	NA	NA	NA	6233	0	0	0	FALSE	TRUE	0	0.130617	0.0653083
KCNMA1	NA	NA	NA	3778	0	0	0	FALSE	TRUE	0	0.130572	0.065286
SLC7A2	NA	NA	NA	6542	0	0	0	FALSE	TRUE	0	0.130558	0.0652792
MYOM1	NA	NA	NA	8736	0	0	0	FALSE	TRUE	0	0.130474	0.065237
SRGN	NA	NA	NA	5552	0	0	0	FALSE	TRUE	0	0.130043	0.0650216
MCC	NA	NA	NA	4163	0	0	0	FALSE	TRUE	0	0.129661	0.0648305
SUCNR1	NA	NA	NA	56670	0	0	0	FALSE	TRUE	0	0.129557	0.0647787
ERICH6B	NA	NA	NA	220081	0	0	0	FALSE	TRUE	0	0.129377	0.0646884
RAB11FIP1	NA	NA	NA	80223	0	0	0	FALSE	TRUE	0	0.129191	0.0645955
KANK2	NA	NA	NA	25959	0	0	0	FALSE	TRUE	0	0.128977	0.0644887
AKR1C2	NA	NA	NA	1646	0	0	0	FALSE	TRUE	0	0.12884	0.0644202
DDRGK1	NA	NA	NA	65992	0	0	0	FALSE	TRUE	0	0.128739	0.0643695
CDK5	NA	NA	NA	1020	0	0	0	TRUE	TRUE	0	0.128715	0.0643573
FAM76B	NA	NA	NA	143684	0	0	0	FALSE	TRUE	0	0.12825	0.0641248
GOLGA6A	NA	NA	NA	342096	0	0	0	FALSE	TRUE	0	0.127967	0.0639835
PAIP2	NA	NA	NA	51247	0	0	0	FALSE	TRUE	0	0.127945	0.0639727
IRX3	NA	NA	NA	79191	0	0	0	FALSE	TRUE	0	0.127819	0.0639097
ZSCAN20	NA	NA	NA	7579	0	0	0	FALSE	TRUE	0	0.127668	0.0638338
SERTAD1	NA	NA	NA	29950	0	0	0	TRUE	TRUE	0	0.127542	0.0637711
KHK	NA	NA	NA	3795	0	0	0	FALSE	TRUE	0	0.127378	0.0636891
GOLGA6D	NA	NA	NA	653643	0	0	0	FALSE	TRUE	0	0.126934	0.063467
GRK6	NA	NA	NA	2870	0	0	0	TRUE	TRUE	0	0.126923	0.0634615
CCL7	NA	NA	NA	6354	0	0	0	FALSE	TRUE	0	0.126763	0.0633814
FAM174B	NA	NA	NA	400451	0	0	0	FALSE	TRUE	0	0.126608	0.0633038
CTSA	NA	NA	NA	5476	0	0	0	FALSE	TRUE	0	0.126585	0.0632926
EPC2	NA	NA	NA	26122	0	0	0	FALSE	TRUE	0	0.126438	0.0632189
EPHA5	NA	NA	NA	2044	0	0	0	TRUE	TRUE	0	0.126264	0.063132
LRFN5	NA	NA	NA	145581	0	0	0	FALSE	TRUE	0	0.126059	0.0630294
BNIP3L	NA	NA	NA	665	0	0	0	TRUE	TRUE	0	0.125853	0.0629266
DEPP1	NA	NA	NA	11067	0	0	0	FALSE	TRUE	0	0.125756	0.0628779
AC011005.1	NA	NA	NA	AC011005.1	0	0	0	FALSE	TRUE	0	0.125696	0.0628481
SEC14L6	NA	NA	NA	730005	0	0	0	FALSE	TRUE	0	0.125681	0.0628406
TCEAL4	NA	NA	NA	79921	0	0	0	FALSE	TRUE	0	0.125389	0.0626944
MT1X	NA	NA	NA	4501	0	0	0	FALSE	TRUE	0	0.12497	0.0624851
UBFD1	NA	NA	NA	56061	0	0	0	FALSE	TRUE	0	0.124863	0.0624317
UBAC2	NA	NA	NA	337867	0	0	0	FALSE	TRUE	0	0.124816	0.0624081
SKAP2	NA	NA	NA	8935	0	0	0	FALSE	TRUE	0	0.124585	0.0622923
HIVEP2	NA	NA	NA	3097	0	0	0	FALSE	TRUE	0	0.124322	0.0621611
ANKRD29	NA	NA	NA	147463	0	0	0	FALSE	TRUE	0	0.12406	0.0620299
TP53I3	NA	NA	NA	9540	0	0	0	TRUE	TRUE	0	0.123953	0.0619766
SERINC3	NA	NA	NA	10955	0	0	0	FALSE	TRUE	0	0.123778	0.0618891
SNX16	NA	NA	NA	64089	0	0	0	FALSE	TRUE	0	0.123771	0.0618856
AL672142.1	NA	NA	NA	AL672142.1	0	0	0	FALSE	TRUE	0	0.123687	0.0618436
CLEC2B	NA	NA	NA	9976	0	0	0	FALSE	TRUE	0	0.123635	0.0618174
GREB1L	NA	NA	NA	80000	0	0	0	FALSE	TRUE	0	0.123402	0.0617009
MSRB2	NA	NA	NA	22921	0	0	0	FALSE	TRUE	0	0.123399	0.0616995
CLGN	NA	NA	NA	1047	0	0	0	FALSE	TRUE	0	0.123343	0.0616714
RPL37A	NA	NA	NA	6168	0	0	0	FALSE	TRUE	0	0.122944	0.0614718
HNMT	NA	NA	NA	3176	0	0	0	FALSE	TRUE	0	0.122693	0.0613463
BMP6	NA	NA	NA	654	0	0	0	FALSE	TRUE	0	0.122692	0.0613462
RIMS3	NA	NA	NA	9783	0	0	0	FALSE	TRUE	0	0.12262	0.0613098
ANKDD1B	NA	NA	NA	728780	0	0	0	FALSE	TRUE	0	0.122327	0.0611637
ADCK1	NA	NA	NA	57143	0	0	0	FALSE	TRUE	0	0.122304	0.0611518
IL17RE	NA	NA	NA	132014	0	0	0	FALSE	TRUE	0	0.121617	0.0608083
AOX1	NA	NA	NA	316	0	0	0	FALSE	TRUE	0	0.120976	0.0604879
GPR183	NA	NA	NA	1880	0	0	0	FALSE	TRUE	0	0.120914	0.060457
ESRP2	NA	NA	NA	80004	0	0	0	FALSE	TRUE	0	0.1207	0.0603498
COX17	NA	NA	NA	10063	0	0	0	FALSE	TRUE	0	0.119944	0.059972
ERGIC1	NA	NA	NA	57222	0	0	0	FALSE	TRUE	0	0.119762	0.0598808
HEYL	NA	NA	NA	26508	0	0	0	FALSE	TRUE	0	0.119557	0.0597786
DYNLT1	NA	NA	NA	6993	0	0	0	FALSE	TRUE	0	0.119113	0.0595563
FSBP	NA	NA	NA	100861412	0	0	0	FALSE	TRUE	0	0.118995	0.0594973
MYCBP2	NA	NA	NA	23077	0	0	0	FALSE	TRUE	0	0.118413	0.0592067
SLC25A12	NA	NA	NA	8604	0	0	0	FALSE	TRUE	0	0.118038	0.059019
CLIC3	NA	NA	NA	9022	0	0	0	FALSE	TRUE	0	0.117934	0.0589671
MAOA	NA	NA	NA	4128	0	0	0	FALSE	TRUE	0	0.117883	0.0589417
RNASEK	NA	NA	NA	440400	0	0	0	FALSE	TRUE	0	0.117858	0.0589291
ZEB2	NA	NA	NA	9839	0	0	0	FALSE	TRUE	0	0.117803	0.0589016
TMEM182	NA	NA	NA	130827	0	0	0	FALSE	TRUE	0	0.117632	0.0588158
ADH1B	NA	NA	NA	125	0	0	0	FALSE	TRUE	0	0.117605	0.0588025
RPLP1	NA	NA	NA	6176	0	0	0	FALSE	TRUE	0	0.116907	0.0584534
DAD1	NA	NA	NA	1603	0	0	0	FALSE	TRUE	0	0.116377	0.0581884
PAICS	NA	NA	NA	10606	0	0	0	FALSE	TRUE	0	0.116331	0.0581655
ARPC1A	NA	NA	NA	10552	0	0	0	FALSE	TRUE	0	0.115814	0.0579071
PLAC8	NA	NA	NA	51316	0	0	0	FALSE	TRUE	0	0.11559	0.057795
KDSR	NA	NA	NA	2531	0	0	0	FALSE	TRUE	0	0.115452	0.0577259
TMEM127	NA	NA	NA	55654	0	0	0	FALSE	TRUE	0	0.115359	0.0576796
TCTN2	NA	NA	NA	79867	0	0	0	FALSE	TRUE	0	0.115324	0.0576622
ADRA2C	NA	NA	NA	152	0	0	0	FALSE	TRUE	0	0.115008	0.0575039
RSPO1	NA	NA	NA	284654	0	0	0	FALSE	TRUE	0	0.114745	0.0573723
ABITRAM	NA	NA	NA	54942	0	0	0	FALSE	TRUE	0	0.114662	0.0573312
ABI1	NA	NA	NA	10006	0	0	0	FALSE	TRUE	0	0.114275	0.0571377
DUSP1	NA	NA	NA	1843	0	0	0	TRUE	TRUE	0	0.114051	0.0570254
VWC2	NA	NA	NA	375567	0	0	0	FALSE	TRUE	0	0.114015	0.0570073
SDCBP	NA	NA	NA	6386	0	0	0	FALSE	TRUE	0	0.113928	0.0569642
ABCC3	NA	NA	NA	8714	0	0	0	TRUE	TRUE	0	0.113837	0.0569186
OAZ1	NA	NA	NA	4946	0	0	0	FALSE	TRUE	0	0.113798	0.056899
MAD1L1	NA	NA	NA	8379	0	0	0	TRUE	TRUE	0	0.113556	0.056778
DNM1L	NA	NA	NA	10059	0	0	0	TRUE	TRUE	0	0.113035	0.0565175
REEP5	NA	NA	NA	7905	0	0	0	FALSE	TRUE	0	0.112404	0.0562021
EMC6	NA	NA	NA	83460	0	0	0	FALSE	TRUE	0	0.112324	0.0561618
MRPL54	NA	NA	NA	116541	0	0	0	FALSE	TRUE	0	0.112102	0.056051
ACSS1	NA	NA	NA	84532	0	0	0	FALSE	TRUE	0	0.111887	0.0559435
ZMYM2	NA	NA	NA	7750	0	0	0	FALSE	TRUE	0	0.111788	0.0558942
TMEM14B	NA	NA	81853	NA	0	0	0.100559	FALSE	TRUE	0.100559	0.0108697	0.0557142
DAZAP1	NA	NA	NA	26528	0	0	0	FALSE	TRUE	0	0.110651	0.0553256
HSPB6	NA	NA	NA	126393	0	0	0	FALSE	TRUE	0	0.110396	0.0551982
PPP1CA	NA	NA	NA	5499	0	0	0	FALSE	TRUE	0	0.110354	0.0551768
RAB11FIP5	NA	NA	NA	26056	0	0	0	FALSE	TRUE	0	0.110352	0.055176
SLC16A9	NA	NA	NA	220963	0	0	0	FALSE	TRUE	0	0.110214	0.0551069
PLXDC2	NA	NA	NA	84898	0	0	0	FALSE	TRUE	0	0.110099	0.0550494
RNASEK-C17orf49	NA	NA	NA	100529209	0	0	0	FALSE	TRUE	0	0.110022	0.0550108
CACNA2D3	NA	NA	NA	55799	0	0	0	FALSE	TRUE	0	0.109991	0.0549957
RASSF4	NA	NA	NA	83937	0	0	0	TRUE	TRUE	0	0.109773	0.0548863
AC090360.1	NA	NA	NA	AC090360.1	0	0	0	FALSE	TRUE	0	0.10975	0.054875
NUDT16	NA	NA	NA	131870	0	0	0	FALSE	TRUE	0	0.109446	0.0547229
CPNE7	NA	NA	NA	27132	0	0	0	FALSE	TRUE	0	0.109433	0.0547167
TMBIM6	NA	NA	NA	7009	0	0	0	FALSE	TRUE	0	0.109395	0.0546974
DUSP15	NA	NA	NA	128853	0	0	0	FALSE	TRUE	0	0.109373	0.0546866
FZD3	NA	NA	NA	7976	0	0	0	FALSE	TRUE	0	0.109225	0.0546124
IFITM2	NA	NA	NA	10581	0	0	0	FALSE	TRUE	0	0.10919	0.054595
MTRNR2L3	NA	NA	NA	100462983	0	0	0	FALSE	TRUE	0	0.109178	0.0545892
JADE3	NA	NA	NA	9767	0	0	0	FALSE	TRUE	0	0.108934	0.0544671
ARL4A	NA	NA	NA	10124	0	0	0	FALSE	TRUE	0	0.108842	0.054421
SLC25A6	NA	NA	NA	293	0	0	0	FALSE	TRUE	0	0.108465	0.0542327
GPRC5D	NA	NA	NA	55507	0	0	0	FALSE	TRUE	0	0.108459	0.0542293
DTNBP1	NA	NA	NA	84062	0	0	0	FALSE	TRUE	0	0.108406	0.0542028
ZFP90	NA	NA	NA	146198	0	0	0	FALSE	TRUE	0	0.108329	0.0541646
PRMT2	NA	NA	NA	3275	0	0	0	FALSE	TRUE	0	0.108275	0.0541376
GGT5	NA	NA	NA	2687	0	0	0	FALSE	TRUE	0	0.108115	0.0540577
NDUFS5	NA	NA	NA	4725	0	0	0	FALSE	TRUE	0	0.108016	0.0540082
WFS1	NA	NA	NA	7466	0	0	0	FALSE	TRUE	0	0.107903	0.0539516
PEMT	NA	NA	NA	10400	0	0	0	FALSE	TRUE	0	0.107866	0.0539332
LRP1B	NA	NA	NA	53353	0	0	0	FALSE	TRUE	0	0.107528	0.053764
ZNF692	NA	NA	NA	55657	0	0	0	FALSE	TRUE	0	0.107231	0.0536157
NEO1	NA	NA	NA	4756	0	0	0	FALSE	TRUE	0	0.107212	0.053606
NEDD9	NA	NA	NA	4739	0	0	0	FALSE	TRUE	0	0.107044	0.0535218
MAGOHB	NA	NA	NA	55110	0	0	0	TRUE	TRUE	0	0.106971	0.0534854
SEM1	NA	NA	NA	7979	0	0	0	FALSE	TRUE	0	0.106731	0.0533656
PLP2	NA	NA	NA	5355	0	0	0	FALSE	TRUE	0	0.106583	0.0532914
HADHA	NA	NA	NA	3030	0	0	0	FALSE	TRUE	0	0.106568	0.0532838
ZNF214	NA	NA	NA	7761	0	0	0	FALSE	TRUE	0	0.106544	0.0532719
TRAF1	NA	NA	NA	7185	0	0	0	FALSE	TRUE	0	0.106506	0.053253
PABPC4	NA	NA	NA	8761	0	0	0	FALSE	TRUE	0	0.106488	0.0532438
DYNC1I2	NA	NA	NA	1781	0	0	0	FALSE	TRUE	0	0.106341	0.0531707
FAM89A	NA	NA	NA	375061	0	0	0	FALSE	TRUE	0	0.106273	0.0531365
GALK2	NA	NA	NA	2585	0	0	0	FALSE	TRUE	0	0.106197	0.0530984
PMM2	NA	NA	NA	5373	0	0	0	FALSE	TRUE	0	0.106128	0.0530639
RPL31	NA	NA	NA	6160	0	0	0	FALSE	TRUE	0	0.106088	0.053044
HSPA6	NA	NA	NA	3310	0	0	0	FALSE	TRUE	0	0.105958	0.0529789
PRG4	NA	NA	NA	10216	0	0	0	FALSE	TRUE	0	0.105945	0.0529724
IL36G	NA	NA	NA	56300	0	0	0	FALSE	TRUE	0	0.105899	0.0529496
GGA2	NA	NA	NA	23062	0	0	0	FALSE	TRUE	0	0.105839	0.0529194
RER1	NA	NA	NA	11079	0	0	0	FALSE	TRUE	0	0.105705	0.0528524
SNRPE	NA	NA	NA	6635	0	0	0	FALSE	TRUE	0	0.105698	0.0528489
KIAA1671	NA	NA	NA	85379	0	0	0	FALSE	TRUE	0	0.105621	0.0528105
PTGDR	NA	NA	NA	5729	0	0	0	FALSE	TRUE	0	0.105481	0.0527404
NPIPB8	NA	NA	NA	728734	0	0	0	FALSE	TRUE	0	0.105452	0.0527258
CSRP1	NA	NA	NA	1465	0	0	0	FALSE	TRUE	0	0.105309	0.0526543
FAU	NA	NA	NA	2197	0	0	0	FALSE	TRUE	0	0.105249	0.0526246
CAPN10	NA	NA	NA	11132	0	0	0	FALSE	TRUE	0	0.105037	0.0525185
PSMA2	NA	NA	NA	5683	0	0	0	TRUE	TRUE	0	0.104926	0.052463
VEPH1	NA	NA	NA	79674	0	0	0	FALSE	TRUE	0	0.104799	0.0523997
LRPAP1	NA	NA	NA	4043	0	0	0	FALSE	TRUE	0	0.104294	0.0521471
SHMT2	NA	NA	NA	6472	0	0	0	FALSE	TRUE	0	0.1041	0.0520499
FAM71F2	NA	NA	NA	346653	0	0	0	FALSE	TRUE	0	0.103994	0.0519969
ALG2	NA	NA	NA	85365	0	0	0	FALSE	TRUE	0	0.103922	0.0519612
MTHFD2	NA	NA	NA	10797	0	0	0	TRUE	TRUE	0	0.103631	0.0518154
LIMD2	NA	NA	NA	80774	0	0	0	FALSE	TRUE	0	0.103553	0.0517765
SIX2	NA	NA	NA	10736	0	0	0	FALSE	TRUE	0	0.103468	0.051734
SNRPC	NA	NA	NA	6631	0	0	0	FALSE	TRUE	0	0.103122	0.0515608
MANSC1	NA	NA	NA	54682	0	0	0	FALSE	TRUE	0	0.10301	0.0515048
CCDC113	NA	NA	NA	29070	0	0	0	FALSE	TRUE	0	0.102793	0.0513966
TSHR	NA	NA	NA	7253	0	0	0	FALSE	TRUE	0	0.102402	0.051201
AL163636.2	NA	NA	NA	AL163636.2	0	0	0	FALSE	TRUE	0	0.102322	0.0511608
TLR4	NA	NA	NA	7099	0	0	0	TRUE	TRUE	0	0.102128	0.0510639
HS3ST1	NA	NA	NA	9957	0	0	0	FALSE	TRUE	0	0.102053	0.0510263
PLEKHH1	NA	NA	NA	57475	0	0	0	FALSE	TRUE	0	0.10198	0.05099
ESYT3	NA	NA	NA	83850	0	0	0	FALSE	TRUE	0	0.1019	0.05095
CTNNA3	NA	NA	NA	29119	0	0	0	FALSE	TRUE	0	0.101814	0.0509068
TALDO1	NA	NA	NA	6888	0	0	0	FALSE	TRUE	0	0.101511	0.0507553
WDR83OS	NA	NA	NA	51398	0	0	0	FALSE	TRUE	0	0.10151	0.0507548
APOBEC3G	NA	NA	NA	60489	0	0	0	FALSE	TRUE	0	0.101428	0.0507138
HELB	NA	NA	NA	92797	0	0	0	FALSE	TRUE	0	0.101109	0.0505546
MACROD2	NA	NA	NA	140733	0	0	0	FALSE	TRUE	0	0.100734	0.0503672
CHAD	NA	NA	NA	1101	0	0	0	FALSE	TRUE	0	0.100676	0.0503381
PGK1	NA	NA	NA	5230	0	0	0	FALSE	TRUE	0	0.100616	0.0503078
TNFSF12-TNFSF13	NA	NA	NA	407977	0	0	0	FALSE	TRUE	0	0.100482	0.0502412
VPS28	NA	NA	NA	51160	0	0	0	FALSE	TRUE	0	0.10028	0.0501398
ALDH1A2	8854	NA	NA	NA	0.125	0	0	FALSE	TRUE	0.1	0	0.05
ANAPC4	29945	NA	NA	NA	0.125	0	0	FALSE	TRUE	0.1	0	0.05
ANP32E	81611	NA	NA	NA	0.125	0	0	FALSE	TRUE	0.1	0	0.05
ANXA3	306	NA	NA	NA	0.125	0	0	FALSE	TRUE	0.1	0	0.05
AP3B1	8546	NA	NA	NA	0.125	0	0	FALSE	TRUE	0.1	0	0.05
CAVIN2	8436	NA	NA	NA	0.125	0	0	FALSE	TRUE	0.1	0	0.05
CDC5L	988	NA	NA	NA	0.125	0	0	FALSE	TRUE	0.1	0	0.05
CPSF6	11052	NA	NA	NA	0.125	0	0	FALSE	TRUE	0.1	0	0.05
CRADD	8738	NA	NA	NA	0.125	0	0	FALSE	TRUE	0.1	0	0.05
CSK	1445	NA	NA	NA	0.125	0	0	FALSE	TRUE	0.1	0	0.05
DCDC1	341019	NA	NA	NA	0.125	0	0	FALSE	TRUE	0.1	0	0.05
FTO	79068	NA	NA	NA	0.125	0	0	FALSE	TRUE	0.1	0	0.05
H2BC4	8347	NA	NA	NA	0.125	0	0	FALSE	TRUE	0.1	0	0.05
MCF2L	23263	NA	NA	NA	0.125	0	0	FALSE	TRUE	0.1	0	0.05
MOB3B	79817	NA	NA	NA	0.125	0	0	FALSE	TRUE	0.1	0	0.05
NF1	4763	NA	NA	NA	0.125	0	0	TRUE	TRUE	0.1	0	0.05
RABGAP1L	9910	NA	NA	NA	0.125	0	0	FALSE	TRUE	0.1	0	0.05
RAPH1	65059	NA	NA	NA	0.125	0	0	FALSE	TRUE	0.1	0	0.05
RBM6	10180	NA	NA	NA	0.125	0	0	FALSE	TRUE	0.1	0	0.05
SCUBE1	80274	NA	NA	NA	0.125	0	0	FALSE	TRUE	0.1	0	0.05
SLC39A8	64116	NA	NA	NA	0.125	0	0	FALSE	TRUE	0.1	0	0.05
SMAD3	4088	NA	NA	NA	0.125	0	0	TRUE	TRUE	0.1	0	0.05
SMG6	23293	NA	NA	NA	0.125	0	0	FALSE	TRUE	0.1	0	0.05
TGFB1	7040	NA	NA	NA	0.125	0	0	FALSE	TRUE	0.1	0	0.05
TMEM241	85019	NA	NA	NA	0.125	0	0	FALSE	TRUE	0.1	0	0.05
USP8	9101	NA	NA	NA	0.125	0	0	FALSE	TRUE	0.1	0	0.05
MYD88	NA	NA	4615	NA	0	0	0.0893855	TRUE	TRUE	0.0893855	0.0104002	0.0498928
ATP5F1A	NA	NA	NA	498	0	0	0	FALSE	TRUE	0	0.0996457	0.0498228
SRL	NA	NA	NA	6345	0	0	0	FALSE	TRUE	0	0.0994917	0.0497459
GTPBP6	NA	NA	NA	8225	0	0	0	FALSE	TRUE	0	0.0994131	0.0497066
PIPOX	NA	NA	NA	51268	0	0	0	FALSE	TRUE	0	0.0992473	0.0496236
RPL14	NA	NA	NA	9045	0	0	0	FALSE	TRUE	0	0.0992241	0.049612
SLC4A8	NA	NA	NA	9498	0	0	0	FALSE	TRUE	0	0.0992073	0.0496036
CEBPG	NA	NA	NA	1054	0	0	0	TRUE	TRUE	0	0.0991329	0.0495664
TMEM86A	NA	NA	NA	144110	0	0	0	FALSE	TRUE	0	0.0991272	0.0495636
MTRF1	NA	NA	NA	9617	0	0	0	FALSE	TRUE	0	0.0990084	0.0495042
RGS2	NA	NA	NA	5997	0	0	0	FALSE	TRUE	0	0.0987111	0.0493556
ZNF652	NA	NA	NA	22834	0	0	0	FALSE	TRUE	0	0.0986108	0.0493054
AARS1	NA	NA	NA	16	0	0	0	FALSE	TRUE	0	0.0986044	0.0493022
PTGR1	NA	NA	NA	22949	0	0	0	FALSE	TRUE	0	0.098594	0.049297
GNAL	NA	NA	NA	2774	0	0	0	FALSE	TRUE	0	0.0984023	0.0492012
CDC25B	NA	NA	NA	994	0	0	0	FALSE	TRUE	0	0.0977159	0.0488579
DAZL	NA	NA	NA	1618	0	0	0	FALSE	TRUE	0	0.0975171	0.0487585
NTMT1	NA	NA	NA	28989	0	0	0	FALSE	TRUE	0	0.0974648	0.0487324
UBE2R2	NA	NA	NA	54926	0	0	0	FALSE	TRUE	0	0.0974166	0.0487083
MAN2B2	NA	NA	NA	23324	0	0	0	FALSE	TRUE	0	0.0969675	0.0484837
JRK	NA	NA	NA	8629	0	0	0	FALSE	TRUE	0	0.0968531	0.0484266
FAM214B	NA	NA	NA	80256	0	0	0	FALSE	TRUE	0	0.0968368	0.0484184
LGMN	NA	NA	NA	5641	0	0	0	FALSE	TRUE	0	0.0967841	0.0483921
ANKRD24	NA	NA	NA	170961	0	0	0	FALSE	TRUE	0	0.0965902	0.0482951
GABARAP	NA	NA	NA	11337	0	0	0	FALSE	TRUE	0	0.0965345	0.0482672
LIMCH1	NA	NA	NA	22998	0	0	0	FALSE	TRUE	0	0.0964504	0.0482252
PPM1L	NA	NA	NA	151742	0	0	0	FALSE	TRUE	0	0.0963274	0.0481637
CIRBP	NA	NA	NA	1153	0	0	0	FALSE	TRUE	0	0.0960632	0.0480316
WFDC3	NA	NA	NA	140686	0	0	0	FALSE	TRUE	0	0.0960251	0.0480125
CAV1	NA	NA	NA	857	0	0	0	TRUE	TRUE	0	0.0957868	0.0478934
UCP3	NA	NA	NA	7352	0	0	0	FALSE	TRUE	0	0.0957326	0.0478663
LDHC	NA	NA	NA	3948	0	0	0	FALSE	TRUE	0	0.0957287	0.0478644
AC003002.3	NA	NA	NA	AC003002.3	0	0	0	FALSE	TRUE	0	0.095603	0.0478015
MRGBP	NA	NA	NA	55257	0	0	0	FALSE	TRUE	0	0.0953676	0.0476838
RPL18	NA	NA	NA	6141	0	0	0	FALSE	TRUE	0	0.0953107	0.0476553
CRYAB	NA	NA	NA	1410	0	0	0	FALSE	TRUE	0	0.0949963	0.0474981
IMP3	NA	NA	NA	55272	0	0	0	FALSE	TRUE	0	0.0949524	0.0474762
ASS1	NA	NA	NA	445	0	0	0	FALSE	TRUE	0	0.0948608	0.0474304
NOS3	NA	NA	NA	4846	0	0	0	FALSE	TRUE	0	0.0947751	0.0473875
DPY19L2	NA	NA	NA	283417	0	0	0	FALSE	TRUE	0	0.0947224	0.0473612
HERC1	NA	NA	NA	8925	0	0	0	FALSE	TRUE	0	0.0946208	0.0473104
PHGDH	NA	NA	NA	26227	0	0	0	TRUE	TRUE	0	0.0945475	0.0472738
ZNF559-ZNF177	NA	NA	NA	100529215	0	0	0	FALSE	TRUE	0	0.0945435	0.0472718
SRP9	NA	NA	NA	6726	0	0	0	FALSE	TRUE	0	0.0944895	0.0472448
CYYR1	NA	NA	NA	116159	0	0	0	FALSE	TRUE	0	0.0941584	0.0470792
RPSA	NA	NA	NA	3921	0	0	0	FALSE	TRUE	0	0.0940208	0.0470104
CHCHD4	NA	NA	NA	131474	0	0	0	FALSE	TRUE	0	0.0939734	0.0469867
G6PC3	NA	NA	NA	92579	0	0	0	FALSE	TRUE	0	0.0937285	0.0468642
LILRB3	NA	NA	NA	11025	0	0	0	FALSE	TRUE	0	0.0937238	0.0468619
IL1RL1	NA	NA	NA	9173	0	0	0	FALSE	TRUE	0	0.093558	0.046779
RPS17	NA	NA	NA	6218	0	0	0	FALSE	TRUE	0	0.0934904	0.0467452
TCP11L2	NA	NA	NA	255394	0	0	0	FALSE	TRUE	0	0.0933955	0.0466977
OSBPL6	NA	NA	NA	114880	0	0	0	FALSE	TRUE	0	0.0933886	0.0466943
ADIPOR2	NA	NA	NA	79602	0	0	0	FALSE	TRUE	0	0.0933357	0.0466678
OLFML2A	NA	NA	NA	169611	0	0	0	FALSE	TRUE	0	0.0932786	0.0466393
FNDC4	NA	NA	NA	64838	0	0	0	FALSE	TRUE	0	0.0931929	0.0465965
TM6SF2	NA	NA	NA	53345	0	0	0	FALSE	TRUE	0	0.0929856	0.0464928
NAP1L2	NA	NA	NA	4674	0	0	0	FALSE	TRUE	0	0.09285	0.046425
MYLK	NA	NA	NA	4638	0	0	0	TRUE	TRUE	0	0.0928362	0.0464181
STEAP4	NA	NA	NA	79689	0	0	0	FALSE	TRUE	0	0.0928214	0.0464107
CCL2	NA	NA	NA	6347	0	0	0	TRUE	TRUE	0	0.0927564	0.0463782
ADA	NA	NA	NA	100	0	0	0	FALSE	TRUE	0	0.0927328	0.0463664
EIF2S1	NA	NA	NA	1965	0	0	0	FALSE	TRUE	0	0.0926222	0.0463111
FIS1	NA	NA	NA	51024	0	0	0	TRUE	TRUE	0	0.0924613	0.0462306
SNRPG	NA	NA	NA	6637	0	0	0	FALSE	TRUE	0	0.0924401	0.0462201
ALDH1L1	NA	NA	NA	10840	0	0	0	FALSE	TRUE	0	0.0924123	0.0462062
C1S	NA	NA	NA	716	0	0	0	FALSE	TRUE	0	0.0923557	0.0461779
SLC35D1	NA	NA	NA	23169	0	0	0	FALSE	TRUE	0	0.0920194	0.0460097
TAS2R20	NA	NA	NA	259295	0	0	0	FALSE	TRUE	0	0.0918114	0.0459057
MORF4L2	NA	NA	NA	9643	0	0	0	FALSE	TRUE	0	0.0915344	0.0457672
NR4A1	NA	NA	NA	3164	0	0	0	FALSE	TRUE	0	0.0913908	0.0456954
BRK1	NA	NA	NA	55845	0	0	0	FALSE	TRUE	0	0.0912424	0.0456212
NRBP1	NA	NA	NA	29959	0	0	0	FALSE	TRUE	0	0.0910591	0.0455296
ZCCHC10	NA	NA	NA	54819	0	0	0	TRUE	TRUE	0	0.0909256	0.0454628
STAC	NA	NA	NA	6769	0	0	0	FALSE	TRUE	0	0.0908298	0.0454149
NUDCD1	NA	NA	NA	84955	0	0	0	FALSE	TRUE	0	0.0906476	0.0453238
P4HTM	NA	NA	NA	54681	0	0	0	FALSE	TRUE	0	0.0904513	0.0452257
UNC5B	NA	NA	NA	219699	0	0	0	FALSE	TRUE	0	0.0904435	0.0452217
FBLN1	NA	NA	NA	2192	0	0	0	FALSE	TRUE	0	0.0903687	0.0451844
ZNF382	NA	NA	NA	84911	0	0	0	FALSE	TRUE	0	0.0902748	0.0451374
CCDC28A	NA	NA	NA	25901	0	0	0	FALSE	TRUE	0	0.0902283	0.0451142
PLGLB1	NA	NA	NA	5343	0	0	0	FALSE	TRUE	0	0.0902184	0.0451092
PRDX1	NA	NA	NA	5052	0	0	0	FALSE	TRUE	0	0.0901072	0.0450536
UCP2	NA	NA	NA	7351	0	0	0	FALSE	TRUE	0	0.0896286	0.0448143
UTP14A	NA	NA	NA	10813	0	0	0	FALSE	TRUE	0	0.0894051	0.0447026
C4orf36	NA	NA	NA	132989	0	0	0	FALSE	TRUE	0	0.0892825	0.0446412
KDELR1	NA	NA	NA	10945	0	0	0	FALSE	TRUE	0	0.0889603	0.0444801
MTLN	NA	NA	NA	205251	0	0	0	FALSE	TRUE	0	0.0887685	0.0443842
XKR9	NA	NA	NA	389668	0	0	0	FALSE	TRUE	0	0.0885728	0.0442864
ATP6V0E1	NA	NA	NA	8992	0	0	0	FALSE	TRUE	0	0.0885044	0.0442522
ERH	NA	NA	NA	2079	0	0	0	FALSE	TRUE	0	0.0884766	0.0442383
LDHB	NA	NA	NA	3945	0	0	0	FALSE	TRUE	0	0.0878537	0.0439269
CNTNAP3	NA	NA	NA	79937	0	0	0	FALSE	TRUE	0	0.0877543	0.0438771
EIF2S2	NA	NA	NA	8894	0	0	0	FALSE	TRUE	0	0.0875761	0.043788
SEPTIN4	NA	NA	NA	5414	0	0	0	FALSE	TRUE	0	0.0875432	0.0437716
ZFYVE21	NA	NA	NA	79038	0	0	0	FALSE	TRUE	0	0.0874679	0.043734
PTS	NA	NA	NA	5805	0	0	0	FALSE	TRUE	0	0.0874228	0.0437114
BAHD1	NA	NA	NA	22893	0	0	0	FALSE	TRUE	0	0.0873703	0.0436852
MACROD1	NA	NA	NA	28992	0	0	0	FALSE	TRUE	0	0.0870112	0.0435056
C6orf163	NA	NA	NA	206412	0	0	0	FALSE	TRUE	0	0.0869796	0.0434898
ZNF571	NA	NA	NA	51276	0	0	0	FALSE	TRUE	0	0.0866831	0.0433416
NNMT	NA	NA	NA	4837	0	0	0	FALSE	TRUE	0	0.0864454	0.0432227
ATP5PD	NA	NA	NA	10476	0	0	0	FALSE	TRUE	0	0.0862462	0.0431231
BCKDK	NA	NA	NA	10295	0	0	0	FALSE	TRUE	0	0.0860479	0.043024
NPTX2	NA	NA	NA	4885	0	0	0	FALSE	TRUE	0	0.0854706	0.0427353
KRT75	NA	NA	NA	9119	0	0	0	FALSE	TRUE	0	0.0854322	0.0427161
TRABD2B	NA	NA	NA	388630	0	0	0	FALSE	TRUE	0	0.0853999	0.0427
TGM1	NA	NA	NA	7051	0	0	0	FALSE	TRUE	0	0.0852136	0.0426068
TMED5	NA	NA	NA	50999	0	0	0	FALSE	TRUE	0	0.0852132	0.0426066
HSPB7	NA	NA	NA	27129	0	0	0	FALSE	TRUE	0	0.0847507	0.0423753
RANBP10	NA	NA	NA	57610	0	0	0	FALSE	TRUE	0	0.0845913	0.0422956
PIK3R5	NA	NA	NA	23533	0	0	0	TRUE	TRUE	0	0.0844608	0.0422304
PPP6R3	NA	NA	NA	55291	0	0	0	FALSE	TRUE	0	0.0841823	0.0420911
NDUFAF2	NA	NA	NA	91942	0	0	0	FALSE	TRUE	0	0.0838741	0.041937
AC010422.5	NA	NA	NA	AC010422.5	0	0	0	FALSE	TRUE	0	0.0837635	0.0418817
TNFRSF14	NA	NA	NA	8764	0	0	0	FALSE	TRUE	0	0.0835512	0.0417756
NKAPL	NA	NA	NA	222698	0	0	0	FALSE	TRUE	0	0.0833791	0.0416896
CHDH	NA	NA	NA	55349	0	0	0	FALSE	TRUE	0	0.0832594	0.0416297
COASY	NA	NA	NA	80347	0	0	0	FALSE	TRUE	0	0.0831447	0.0415723
TTC17	NA	NA	NA	55761	0	0	0	FALSE	TRUE	0	0.0826465	0.0413232
RRP1	NA	NA	NA	8568	0	0	0	FALSE	TRUE	0	0.0824346	0.0412173
B3GALT1	NA	NA	NA	8708	0	0	0	FALSE	TRUE	0	0.0822416	0.0411208
RNF103	NA	NA	NA	7844	0	0	0	FALSE	TRUE	0	0.0820538	0.0410269
SLIRP	NA	NA	NA	81892	0	0	0	FALSE	TRUE	0	0.0818925	0.0409463
SMOX	NA	NA	NA	54498	0	0	0	FALSE	TRUE	0	0.0817812	0.0408906
BSG	NA	NA	NA	682	0	0	0	FALSE	TRUE	0	0.081672	0.040836
MGAT4A	NA	NA	NA	11320	0	0	0	FALSE	TRUE	0	0.0812229	0.0406115
CERS1	NA	NA	NA	10715	0	0	0	FALSE	TRUE	0	0.0811408	0.0405704
IL1R1	NA	NA	NA	3554	0	0	0	TRUE	TRUE	0	0.081067	0.0405335
CMTM4	NA	NA	NA	146223	0	0	0	FALSE	TRUE	0	0.0809628	0.0404814
HCN3	NA	NA	NA	57657	0	0	0	FALSE	TRUE	0	0.0808213	0.0404107
TNIP2	NA	NA	NA	79155	0	0	0	FALSE	TRUE	0	0.0806691	0.0403345
BMPR1A	NA	NA	NA	657	0	0	0	FALSE	TRUE	0	0.0806507	0.0403253
MPLKIP	NA	NA	NA	136647	0	0	0	FALSE	TRUE	0	0.0806293	0.0403146
F5	NA	NA	NA	2153	0	0	0	FALSE	TRUE	0	0.0802621	0.040131
IGF2BP2	NA	NA	NA	10644	0	0	0	FALSE	TRUE	0	0.0801677	0.0400838
GBP5	NA	NA	NA	115362	0	0	0	FALSE	TRUE	0	0.07976	0.03988
TP63	NA	NA	NA	8626	0	0	0	TRUE	TRUE	0	0.0795887	0.0397943
DKK1	NA	NA	NA	22943	0	0	0	FALSE	TRUE	0	0.0795209	0.0397605
DCAF12L2	NA	NA	NA	340578	0	0	0	FALSE	TRUE	0	0.0793938	0.0396969
ZNHIT3	NA	NA	NA	9326	0	0	0	FALSE	TRUE	0	0.0791153	0.0395576
COL12A1	NA	NA	NA	1303	0	0	0	FALSE	TRUE	0	0.0783279	0.0391639
ANXA5	NA	NA	NA	308	0	0	0	TRUE	TRUE	0	0.078096	0.039048
ARMCX6	NA	NA	54470	NA	0	0	0.0670391	FALSE	TRUE	0.0670391	0.0109237	0.0389814
MFSD2B	NA	NA	NA	388931	0	0	0	FALSE	TRUE	0	0.0778671	0.0389335
RPS6KA1	NA	NA	NA	6195	0	0	0	FALSE	TRUE	0	0.0778414	0.0389207
CHMP1A	NA	NA	NA	5119	0	0	0	FALSE	TRUE	0	0.0774917	0.0387459
MYO1G	NA	NA	NA	64005	0	0	0	FALSE	TRUE	0	0.0773685	0.0386843
AK2	NA	NA	NA	204	0	0	0	FALSE	TRUE	0	0.0773205	0.0386602
OSER1	NA	NA	NA	51526	0	0	0	FALSE	TRUE	0	0.0771779	0.0385889
RIPPLY2	NA	NA	NA	134701	0	0	0	FALSE	TRUE	0	0.0771767	0.0385883
AC011479.2	NA	NA	NA	AC011479.2	0	0	0	FALSE	TRUE	0	0.0771614	0.0385807
TPI1	NA	NA	NA	7167	0	0	0	FALSE	TRUE	0	0.0770439	0.038522
AC093525.1	NA	NA	NA	AC093525.1	0	0	0	FALSE	TRUE	0	0.0769603	0.0384801
IQCB1	NA	NA	NA	9657	0	0	0	FALSE	TRUE	0	0.0768618	0.0384309
ZNF207	NA	NA	7756	7756	0	0	0.0167598	TRUE	TRUE	0.0167598	0.0597942	0.038277
TCOF1	NA	NA	NA	6949	0	0	0	FALSE	TRUE	0	0.0764899	0.038245
SLC50A1	NA	NA	NA	55974	0	0	0	FALSE	TRUE	0	0.0762445	0.0381223
TIMP1	NA	NA	NA	7076	0	0	0	FALSE	TRUE	0	0.0762091	0.0381046
UBE2D3	NA	NA	NA	7323	0	0	0	FALSE	TRUE	0	0.0761276	0.0380638
NUP35	NA	NA	NA	129401	0	0	0	FALSE	TRUE	0	0.0760907	0.0380454
HS2ST1	NA	NA	NA	9653	0	0	0	TRUE	TRUE	0	0.0756319	0.0378159
DHX37	NA	NA	NA	57647	0	0	0	FALSE	TRUE	0	0.0753967	0.0376984
SPATS2L	NA	NA	NA	26010	0	0	0	FALSE	TRUE	0	0.0752435	0.0376217
MRPS16	NA	NA	NA	51021	0	0	0	FALSE	TRUE	0	0.0751507	0.0375754
NHP2	NA	NA	NA	55651	0	0	0	FALSE	TRUE	0	0.0750778	0.0375389
RNF175	NA	NA	NA	285533	0	0	0	FALSE	TRUE	0	0.0750259	0.0375129
OLFML3	NA	NA	NA	56944	0	0	0	FALSE	TRUE	0	0.0749593	0.0374797
LIPT2	NA	NA	NA	387787	0	0	0	FALSE	TRUE	0	0.0748692	0.0374346
PARVB	NA	NA	NA	29780	0	0	0	FALSE	TRUE	0	0.074821	0.0374105
NDUFB2	NA	NA	NA	4708	0	0	0	FALSE	TRUE	0	0.0746857	0.0373429
LRRIQ3	NA	NA	NA	127255	0	0	0	FALSE	TRUE	0	0.0746647	0.0373324
STN1	NA	NA	NA	79991	0	0	0	TRUE	TRUE	0	0.0745712	0.0372856
EPHB1	NA	NA	NA	2047	0	0	0	FALSE	TRUE	0	0.0744078	0.0372039
DNAJA1	NA	NA	NA	3301	0	0	0	FALSE	TRUE	0	0.0742396	0.0371198
TMEM98	NA	NA	NA	26022	0	0	0	FALSE	TRUE	0	0.0739744	0.0369872
SSR4	NA	NA	NA	6748	0	0	0	FALSE	TRUE	0	0.0737187	0.0368593
MFF	NA	NA	NA	56947	0	0	0	FALSE	TRUE	0	0.0736632	0.0368316
SLC2A3	NA	NA	NA	6515	0	0	0	FALSE	TRUE	0	0.0736459	0.0368229
DNER	NA	NA	NA	92737	0	0	0	FALSE	TRUE	0	0.073522	0.036761
WNT2B	NA	NA	NA	7482	0	0	0	FALSE	TRUE	0	0.073366	0.036683
ISYNA1	NA	NA	NA	51477	0	0	0	FALSE	TRUE	0	0.0731662	0.0365831
MPZL1	NA	NA	NA	9019	0	0	0	FALSE	TRUE	0	0.0731285	0.0365643
ZNF473	NA	NA	NA	25888	0	0	0	FALSE	TRUE	0	0.0728924	0.0364462
CAPN1	NA	NA	NA	823	0	0	0	FALSE	TRUE	0	0.0726309	0.0363155
ABCC1	NA	NA	4363	NA	0	0	0.0614525	FALSE	TRUE	0.0614525	0.010508	0.0359803
ALOX15B	NA	NA	NA	247	0	0	0	TRUE	TRUE	0	0.0718657	0.0359329
PPP1R3E	NA	NA	NA	90673	0	0	0	FALSE	TRUE	0	0.0714722	0.0357361
ARRB2	NA	NA	NA	409	0	0	0	FALSE	TRUE	0	0.0714527	0.0357263
KIAA2012	NA	NA	NA	100652824	0	0	0	FALSE	TRUE	0	0.0714009	0.0357004
TXNDC16	NA	NA	NA	57544	0	0	0	FALSE	TRUE	0	0.071239	0.0356195
FRY	NA	NA	NA	10129	0	0	0	FALSE	TRUE	0	0.0707628	0.0353814
RPS6KA2	NA	NA	NA	6196	0	0	0	FALSE	TRUE	0	0.0705989	0.0352994
AIMP2	NA	NA	NA	7965	0	0	0	FALSE	TRUE	0	0.0704223	0.0352111
ZNF428	NA	NA	NA	126299	0	0	0	FALSE	TRUE	0	0.070356	0.035178
RNASE4	NA	NA	NA	6038	0	0	0	FALSE	TRUE	0	0.0702047	0.0351024
C19orf53	NA	NA	NA	28974	0	0	0	FALSE	TRUE	0	0.0698921	0.034946
C4orf3	NA	NA	NA	401152	0	0	0	FALSE	TRUE	0	0.0698724	0.0349362
NDUFA6	NA	NA	NA	4700	0	0	0	FALSE	TRUE	0	0.0696948	0.0348474
GIN1	NA	NA	NA	54826	0	0	0	FALSE	TRUE	0	0.0696146	0.0348073
COX6A1	NA	NA	NA	1337	0	0	0	FALSE	TRUE	0	0.0692888	0.0346444
ANAPC15	NA	NA	NA	25906	0	0	0	FALSE	TRUE	0	0.0692596	0.0346298
PTPRG	NA	NA	NA	5793	0	0	0	FALSE	TRUE	0	0.0691263	0.0345632
NPY1R	NA	NA	NA	4886	0	0	0	FALSE	TRUE	0	0.0684989	0.0342494
BLVRA	NA	NA	NA	644	0	0	0	TRUE	TRUE	0	0.0684542	0.0342271
PKM	NA	NA	NA	5315	0	0	0	TRUE	TRUE	0	0.0680565	0.0340282
ARPC4	NA	NA	NA	10093	0	0	0	FALSE	TRUE	0	0.0679867	0.0339933
ADAP2	NA	NA	NA	55803	0	0	0	FALSE	TRUE	0	0.0679807	0.0339903
MCF2	NA	NA	NA	4168	0	0	0	FALSE	TRUE	0	0.0679247	0.0339623
C17orf107	NA	NA	NA	100130311	0	0	0	FALSE	TRUE	0	0.0678323	0.0339162
FAM219A	NA	NA	NA	203259	0	0	0	FALSE	TRUE	0	0.0676492	0.0338246
EXTL3	NA	NA	NA	2137	0	0	0	FALSE	TRUE	0	0.0675467	0.0337734
MKNK2	NA	NA	NA	2872	0	0	0	FALSE	TRUE	0	0.0673793	0.0336897
RNF138	NA	NA	NA	51444	0	0	0	FALSE	TRUE	0	0.0673158	0.0336579
CNBD2	NA	NA	NA	140894	0	0	0	FALSE	TRUE	0	0.0672766	0.0336383
DDX3Y	NA	NA	NA	8653	0	0	0	FALSE	TRUE	0	0.0670006	0.0335003
C1orf54	NA	NA	NA	79630	0	0	0	FALSE	TRUE	0	0.0668914	0.0334457
CABCOCO1	NA	NA	NA	219621	0	0	0	FALSE	TRUE	0	0.0668014	0.0334007
CLEC3B	NA	NA	NA	7123	0	0	0	FALSE	TRUE	0	0.0667363	0.0333682
CLEC18C	NA	NA	NA	283971	0	0	0	FALSE	TRUE	0	0.0664971	0.0332486
ITPRIP	NA	NA	NA	85450	0	0	0	FALSE	TRUE	0	0.06648	0.03324
STEAP3	NA	NA	NA	55240	0	0	0	FALSE	TRUE	0	0.0662142	0.0331071
LIPC	NA	NA	NA	3990	0	0	0	FALSE	TRUE	0	0.0661384	0.0330692
ZNF546	NA	NA	NA	339327	0	0	0	FALSE	TRUE	0	0.0658321	0.0329161
NETO2	NA	NA	NA	81831	0	0	0	FALSE	TRUE	0	0.0658295	0.0329148
CFAP52	NA	NA	NA	146845	0	0	0	FALSE	TRUE	0	0.0657998	0.0328999
IFIT2	NA	NA	NA	3433	0	0	0	FALSE	TRUE	0	0.0657881	0.0328941
SUMF2	NA	NA	NA	25870	0	0	0	FALSE	TRUE	0	0.0655345	0.0327672
VPS35L	NA	NA	NA	57020	0	0	0	FALSE	TRUE	0	0.065434	0.032717
INS-IGF2	NA	NA	NA	723961	0	0	0	FALSE	TRUE	0	0.065213	0.0326065
RAB35	NA	NA	NA	11021	0	0	0	FALSE	TRUE	0	0.0647468	0.0323734
ARPC1B	NA	NA	NA	10095	0	0	0	TRUE	TRUE	0	0.0646407	0.0323204
TUT1	NA	NA	NA	64852	0	0	0	FALSE	TRUE	0	0.0646048	0.0323024
MATN3	NA	NA	NA	4148	0	0	0	FALSE	TRUE	0	0.0642127	0.0321064
ADAMTSL4	NA	NA	NA	54507	0	0	0	FALSE	TRUE	0	0.0639718	0.0319859
EFHB	NA	NA	NA	151651	0	0	0	FALSE	TRUE	0	0.0636765	0.0318382
DOK1	NA	NA	NA	1796	0	0	0	FALSE	TRUE	0	0.0635735	0.0317868
SPIDR	NA	NA	NA	23514	0	0	0	FALSE	TRUE	0	0.063525	0.0317625
THOP1	NA	NA	NA	7064	0	0	0	FALSE	TRUE	0	0.063399	0.0316995
SNAI3	NA	NA	NA	333929	0	0	0	FALSE	TRUE	0	0.0633677	0.0316839
COTL1	NA	NA	NA	23406	0	0	0	FALSE	TRUE	0	0.0633406	0.0316703
MYO15A	NA	NA	NA	51168	0	0	0	FALSE	TRUE	0	0.0632002	0.0316001
CHN1	NA	NA	NA	1123	0	0	0	FALSE	TRUE	0	0.0630055	0.0315028
BCAS1	NA	NA	NA	8537	0	0	0	FALSE	TRUE	0	0.0629403	0.0314701
GPR173	NA	NA	NA	54328	0	0	0	FALSE	TRUE	0	0.0626596	0.0313298
SUSD6	NA	NA	NA	9766	0	0	0	FALSE	TRUE	0	0.0626527	0.0313263
ARPC3	NA	NA	NA	10094	0	0	0	FALSE	TRUE	0	0.0625961	0.0312981
ATXN10	NA	NA	25814	25814	0	0	0.0223464	TRUE	TRUE	0.0223464	0.0401943	0.0312703
CEP128	NA	NA	NA	145508	0	0	0	FALSE	TRUE	0	0.062504	0.031252
APLN	NA	NA	NA	8862	0	0	0	FALSE	TRUE	0	0.0624673	0.0312337
SLC31A1	NA	NA	NA	1317	0	0	0	FALSE	TRUE	0	0.0623992	0.0311996
VIT	NA	NA	NA	5212	0	0	0	FALSE	TRUE	0	0.0622946	0.0311473
ITPRID1	NA	NA	NA	223075	0	0	0	FALSE	TRUE	0	0.0622859	0.0311429
RAB3D	NA	NA	NA	9545	0	0	0	FALSE	TRUE	0	0.0620569	0.0310285
USP51	NA	NA	NA	158880	0	0	0	FALSE	TRUE	0	0.0620538	0.0310269
TBRG4	NA	NA	9238	NA	0	0	0.027933	FALSE	TRUE	0.027933	0.0339696	0.0309513
REXO2	NA	NA	NA	25996	0	0	0	FALSE	TRUE	0	0.0618431	0.0309216
KPNA6	NA	NA	NA	23633	0	0	0	FALSE	TRUE	0	0.0618139	0.030907
AC004223.3	NA	NA	NA	AC004223.3	0	0	0	FALSE	TRUE	0	0.0617734	0.0308867
BNIP3	NA	NA	NA	664	0	0	0	FALSE	TRUE	0	0.0615242	0.0307621
CCDC159	NA	NA	NA	126075	0	0	0	FALSE	TRUE	0	0.0613465	0.0306732
PDIA6	NA	NA	NA	10130	0	0	0	FALSE	TRUE	0	0.0611816	0.0305908
HSCB	NA	NA	NA	150274	0	0	0	FALSE	TRUE	0	0.0611488	0.0305744
RGS10	NA	NA	NA	6001	0	0	0	FALSE	TRUE	0	0.0607682	0.0303841
PCDHA13	NA	NA	NA	56136	0	0	0	FALSE	TRUE	0	0.0607395	0.0303698
POU2F2	NA	NA	NA	5452	0	0	0	FALSE	TRUE	0	0.0604465	0.0302232
CD74	NA	NA	NA	972	0	0	0	FALSE	TRUE	0	0.0604014	0.0302007
CCDC68	NA	NA	NA	80323	0	0	0	FALSE	TRUE	0	0.0603912	0.0301956
FZD8	NA	NA	NA	8325	0	0	0	FALSE	TRUE	0	0.0602144	0.0301072
PYROXD1	NA	NA	NA	79912	0	0	0	FALSE	TRUE	0	0.0601869	0.0300934
ZNF154	NA	NA	NA	7710	0	0	0	FALSE	TRUE	0	0.0600249	0.0300124
VEGFC	NA	NA	NA	7424	0	0	0	FALSE	TRUE	0	0.0599941	0.0299971
H2BC18	NA	NA	NA	440689	0	0	0	FALSE	TRUE	0	0.0598871	0.0299436
ARMC8	NA	NA	NA	25852	0	0	0	FALSE	TRUE	0	0.0598138	0.0299069
AC008537.1	NA	NA	NA	AC008537.1	0	0	0	FALSE	TRUE	0	0.0593519	0.0296759
GLI2	NA	NA	NA	2736	0	0	0	FALSE	TRUE	0	0.0589775	0.0294887
GPR89A	NA	NA	NA	653519	0	0	0	FALSE	TRUE	0	0.0588426	0.0294213
D2HGDH	NA	NA	NA	728294	0	0	0	FALSE	TRUE	0	0.05876	0.02938
NUMA1	NA	NA	NA	4926	0	0	0	FALSE	TRUE	0	0.0587492	0.0293746
WASF3	NA	NA	NA	10810	0	0	0	FALSE	TRUE	0	0.0585794	0.0292897
C5AR1	NA	NA	NA	728	0	0	0	FALSE	TRUE	0	0.0583773	0.0291886
TRAPPC1	NA	NA	NA	58485	0	0	0	FALSE	TRUE	0	0.0583328	0.0291664
PNMA2	NA	NA	NA	10687	0	0	0	FALSE	TRUE	0	0.0582489	0.0291244
SDHC	NA	NA	NA	6391	0	0	0	FALSE	TRUE	0	0.0582125	0.0291063
CLIP3	NA	NA	NA	25999	0	0	0	FALSE	TRUE	0	0.0581947	0.0290973
ID3	NA	NA	NA	3399	0	0	0	FALSE	TRUE	0	0.057865	0.0289325
SMYD3	NA	NA	NA	64754	0	0	0	FALSE	TRUE	0	0.0577584	0.0288792
PRKX	NA	NA	NA	5613	0	0	0	FALSE	TRUE	0	0.0576783	0.0288392
OGFR	NA	NA	NA	11054	0	0	0	FALSE	TRUE	0	0.0576521	0.0288261
SSR2	NA	NA	NA	6746	0	0	0	FALSE	TRUE	0	0.0575623	0.0287811
TOMM5	NA	NA	NA	401505	0	0	0	FALSE	TRUE	0	0.0574244	0.0287122
UHRF1BP1L	NA	NA	NA	23074	0	0	0	FALSE	TRUE	0	0.0572442	0.0286221
RCL1	NA	NA	NA	10171	0	0	0	FALSE	TRUE	0	0.0572044	0.0286022
PPAN-P2RY11	NA	NA	NA	692312	0	0	0	FALSE	TRUE	0	0.0571758	0.0285879
C1orf56	NA	NA	NA	54964	0	0	0	FALSE	TRUE	0	0.0571077	0.0285538
SDSL	NA	NA	NA	113675	0	0	0	FALSE	TRUE	0	0.0570641	0.0285321
CYBA	NA	NA	NA	1535	0	0	0	FALSE	TRUE	0	0.0569538	0.0284769
AK6	NA	NA	NA	102157402	0	0	0	FALSE	TRUE	0	0.0568334	0.0284167
SNHG32	NA	NA	NA	50854	0	0	0	FALSE	TRUE	0	0.0568287	0.0284143
TAF9	NA	NA	NA	6880	0	0	0	FALSE	TRUE	0	0.0568061	0.0284031
PJVK	NA	NA	NA	494513	0	0	0	FALSE	TRUE	0	0.0567207	0.0283604
PTGIS	NA	NA	NA	5740	0	0	0	FALSE	TRUE	0	0.0566377	0.0283189
TFB2M	NA	NA	NA	64216	0	0	0	FALSE	TRUE	0	0.0564172	0.0282086
ZNF781	NA	NA	NA	163115	0	0	0	FALSE	TRUE	0	0.0563078	0.0281539
DERL2	NA	NA	NA	51009	0	0	0	FALSE	TRUE	0	0.0563034	0.0281517
SYCP2L	NA	NA	NA	221711	0	0	0	FALSE	TRUE	0	0.0562075	0.0281038
LRP11	NA	NA	NA	84918	0	0	0	FALSE	TRUE	0	0.056096	0.028048
KRT16	NA	NA	NA	3868	0	0	0	FALSE	TRUE	0	0.0560648	0.0280324
PET100	NA	NA	NA	100131801	0	0	0	FALSE	TRUE	0	0.055315	0.0276575
ARPC4-TTLL3	NA	NA	NA	100526693	0	0	0	FALSE	TRUE	0	0.0547807	0.0273904
NDUFS4	NA	NA	NA	4724	0	0	0	FALSE	TRUE	0	0.0547149	0.0273575
NRN1	NA	NA	NA	51299	0	0	0	FALSE	TRUE	0	0.0546985	0.0273493
AC008763.2	NA	NA	NA	AC008763.2	0	0	0	FALSE	TRUE	0	0.054535	0.0272675
RPL23A	NA	NA	NA	6147	0	0	0	FALSE	TRUE	0	0.0544903	0.0272452
INPP5E	NA	NA	NA	56623	0	0	0	FALSE	TRUE	0	0.054366	0.027183
TMEM185B	NA	NA	NA	79134	0	0	0	FALSE	TRUE	0	0.0543007	0.0271503
DIRAS1	NA	NA	NA	148252	0	0	0	FALSE	TRUE	0	0.0541613	0.0270806
TOM1L1	NA	NA	NA	10040	0	0	0	FALSE	TRUE	0	0.0539334	0.0269667
TBL1X	NA	NA	NA	6907	0	0	0	FALSE	TRUE	0	0.0539091	0.0269545
CCDC12	NA	NA	NA	151903	0	0	0	FALSE	TRUE	0	0.0534926	0.0267463
AGO3	NA	NA	NA	192669	0	0	0	FALSE	TRUE	0	0.0533889	0.0266944
RAMAC	NA	NA	NA	83640	0	0	0	FALSE	TRUE	0	0.0533308	0.0266654
TSPAN13	NA	NA	NA	27075	0	0	0	FALSE	TRUE	0	0.0532581	0.0266291
OPRL1	NA	NA	NA	4987	0	0	0	FALSE	TRUE	0	0.0531822	0.0265911
TAF5L	NA	NA	NA	27097	0	0	0	FALSE	TRUE	0	0.0530417	0.0265208
CMBL	NA	NA	NA	134147	0	0	0	FALSE	TRUE	0	0.0529326	0.0264663
BRD1	NA	NA	NA	23774	0	0	0	FALSE	TRUE	0	0.0528881	0.026444
GPR52	NA	NA	NA	9293	0	0	0	FALSE	TRUE	0	0.0528661	0.0264331
GPAT3	NA	NA	NA	84803	0	0	0	FALSE	TRUE	0	0.0528187	0.0264093
NOXRED1	NA	NA	NA	122945	0	0	0	FALSE	TRUE	0	0.0527577	0.0263788
ANKRD18B	NA	NA	NA	441459	0	0	0	FALSE	TRUE	0	0.0522725	0.0261362
NEFL	NA	NA	NA	4747	0	0	0	FALSE	TRUE	0	0.0521529	0.0260765
RPL38	NA	NA	NA	6169	0	0	0	FALSE	TRUE	0	0.0515419	0.025771
PATL2	NA	NA	NA	197135	0	0	0	FALSE	TRUE	0	0.0514615	0.0257308
PCYT1B	NA	NA	NA	9468	0	0	0	FALSE	TRUE	0	0.0512745	0.0256372
SULT1C2	NA	NA	NA	6819	0	0	0	FALSE	TRUE	0	0.0509887	0.0254944
FAM221A	NA	NA	NA	340277	0	0	0	FALSE	TRUE	0	0.0509669	0.0254834
SLC35F6	NA	NA	NA	54978	0	0	0	FALSE	TRUE	0	0.0509032	0.0254516
RPL6	NA	NA	NA	6128	0	0	0	FALSE	TRUE	0	0.0507608	0.0253804
MX1	NA	NA	NA	4599	0	0	0	FALSE	TRUE	0	0.0507097	0.0253549
TYSND1	NA	NA	NA	219743	0	0	0	FALSE	TRUE	0	0.0503309	0.0251654
DENND6B	NA	NA	NA	414918	0	0	0	FALSE	TRUE	0	0.0502971	0.0251486
RUNX1	NA	NA	NA	861	0	0	0	TRUE	TRUE	0	0.050268	0.025134
STOM	NA	NA	NA	2040	0	0	0	FALSE	TRUE	0	0.0499662	0.0249831
FAM162A	NA	NA	NA	26355	0	0	0	FALSE	TRUE	0	0.0499545	0.0249773
FBXO44	NA	NA	NA	93611	0	0	0	FALSE	TRUE	0	0.0497205	0.0248603
ZNF625-ZNF20	NA	NA	NA	100529855	0	0	0	FALSE	TRUE	0	0.0497205	0.0248603
MCAM	NA	NA	NA	4162	0	0	0	TRUE	TRUE	0	0.0496519	0.024826
AQP11	NA	NA	NA	282679	0	0	0	FALSE	TRUE	0	0.0496223	0.0248112
RP2	NA	NA	NA	6102	0	0	0	FALSE	TRUE	0	0.0495937	0.0247969
HMGN2	NA	NA	NA	3151	0	0	0	FALSE	TRUE	0	0.0486188	0.0243094
TM9SF1	NA	NA	NA	10548	0	0	0	FALSE	TRUE	0	0.0483301	0.0241651
VAMP3	NA	NA	NA	9341	0	0	0	FALSE	TRUE	0	0.0481913	0.0240956
LRRC34	NA	NA	NA	151827	0	0	0	FALSE	TRUE	0	0.047793	0.0238965
SLC25A30	NA	NA	NA	253512	0	0	0	FALSE	TRUE	0	0.0473917	0.0236958
TTC23L	NA	NA	NA	153657	0	0	0	FALSE	TRUE	0	0.0471579	0.0235789
TNFRSF11A	NA	NA	NA	8792	0	0	0	FALSE	TRUE	0	0.0471046	0.0235523
SYN2	NA	NA	NA	6854	0	0	0	FALSE	TRUE	0	0.0470202	0.0235101
C2orf72	NA	NA	NA	257407	0	0	0	FALSE	TRUE	0	0.0469254	0.0234627
ZDHHC4	NA	NA	NA	55146	0	0	0	FALSE	TRUE	0	0.0466826	0.0233413
TMEM144	NA	NA	NA	55314	0	0	0	FALSE	TRUE	0	0.0465583	0.0232791
ILDR2	NA	NA	NA	387597	0	0	0	FALSE	TRUE	0	0.0463601	0.02318
IL10RB	NA	NA	NA	3588	0	0	0	FALSE	TRUE	0	0.046116	0.023058
FRMD5	NA	NA	NA	84978	0	0	0	FALSE	TRUE	0	0.0461118	0.0230559
CHRNG	NA	NA	NA	1146	0	0	0	FALSE	TRUE	0	0.0460738	0.0230369
RNF112	NA	NA	NA	7732	0	0	0	FALSE	TRUE	0	0.0459905	0.0229953
DUSP23	NA	NA	NA	54935	0	0	0	FALSE	TRUE	0	0.0458022	0.0229011
RPS19	NA	NA	NA	6223	0	0	0	FALSE	TRUE	0	0.0451595	0.0225798
DYNLL2	NA	NA	NA	140735	0	0	0	FALSE	TRUE	0	0.0449199	0.0224599
SGPP1	NA	NA	NA	81537	0	0	0	FALSE	TRUE	0	0.0447379	0.022369
S100P	NA	NA	NA	6286	0	0	0	FALSE	TRUE	0	0.044313	0.0221565
NAA25	NA	NA	NA	80018	0	0	0	FALSE	TRUE	0	0.044081	0.0220405
RAD9B	NA	NA	NA	144715	0	0	0	FALSE	TRUE	0	0.0435571	0.0217785
MYOM2	NA	NA	NA	9172	0	0	0	FALSE	TRUE	0	0.0435525	0.0217763
MSRA	NA	NA	NA	4482	0	0	0	FALSE	TRUE	0	0.0434584	0.0217292
EMP1	NA	NA	NA	2012	0	0	0	FALSE	TRUE	0	0.0428645	0.0214322
UTP18	NA	NA	NA	51096	0	0	0	FALSE	TRUE	0	0.0426503	0.0213252
RPS8	NA	NA	NA	6202	0	0	0	FALSE	TRUE	0	0.042537	0.0212685
GEM	NA	NA	NA	2669	0	0	0	FALSE	TRUE	0	0.0424812	0.0212406
HYPK	NA	NA	NA	25764	0	0	0	FALSE	TRUE	0	0.0415613	0.0207807
RFESD	NA	NA	NA	317671	0	0	0	FALSE	TRUE	0	0.0415101	0.0207551
KARS1	NA	NA	NA	3735	0	0	0	FALSE	TRUE	0	0.0411493	0.0205747
MAP3K12	NA	NA	NA	7786	0	0	0	FALSE	TRUE	0	0.0411043	0.0205521
ADRM1	NA	NA	NA	11047	0	0	0	FALSE	TRUE	0	0.0411028	0.0205514
TMEM131L	NA	NA	NA	23240	0	0	0	FALSE	TRUE	0	0.0410894	0.0205447
ATOH8	NA	NA	NA	84913	0	0	0	FALSE	TRUE	0	0.0410645	0.0205322
RPS3	NA	NA	NA	6188	0	0	0	FALSE	TRUE	0	0.0409319	0.0204659
MFSD2A	NA	NA	NA	84879	0	0	0	FALSE	TRUE	0	0.0408793	0.0204396
SLC25A5	NA	NA	NA	292	0	0	0	TRUE	TRUE	0	0.0408163	0.0204082
SNX33	NA	NA	NA	257364	0	0	0	FALSE	TRUE	0	0.040748	0.020374
KLC1	NA	NA	3831	NA	0	0	0.0335196	FALSE	TRUE	0.0335196	0.00721333	0.0203664
SSBP3	NA	NA	NA	23648	0	0	0	FALSE	TRUE	0	0.0406882	0.0203441
YBX3	NA	NA	NA	8531	0	0	0	FALSE	TRUE	0	0.040027	0.0200135
H2AC14	NA	NA	NA	8331	0	0	0	FALSE	TRUE	0	0.0396644	0.0198322
CUX1	NA	NA	NA	1523	0	0	0	TRUE	TRUE	0	0.039493	0.0197465
UAP1	NA	NA	NA	6675	0	0	0	FALSE	TRUE	0	0.0392503	0.0196252
SLC18A2	NA	NA	NA	6571	0	0	0	FALSE	TRUE	0	0.0391087	0.0195544
GXYLT1	NA	NA	NA	283464	0	0	0	FALSE	TRUE	0	0.0390766	0.0195383
ATP8A1	NA	NA	NA	10396	0	0	0	FALSE	TRUE	0	0.0388699	0.0194349
TFAM	NA	NA	NA	7019	0	0	0	FALSE	TRUE	0	0.0386096	0.0193048
IL31RA	NA	NA	NA	133396	0	0	0	FALSE	TRUE	0	0.0382451	0.0191225
IFIT1	NA	NA	NA	3434	0	0	0	FALSE	TRUE	0	0.0381392	0.0190696
ZNF783	NA	NA	NA	100289678	0	0	0	FALSE	TRUE	0	0.0381287	0.0190644
FAM151B	NA	NA	NA	167555	0	0	0	FALSE	TRUE	0	0.0373954	0.0186977
SPDYE16	NA	NA	NA	102723555	0	0	0	FALSE	TRUE	0	0.0373336	0.0186668
RUBCNL	NA	NA	NA	80183	0	0	0	FALSE	TRUE	0	0.0372462	0.0186231
RAB18	NA	NA	NA	22931	0	0	0	FALSE	TRUE	0	0.0371708	0.0185854
TAF4B	NA	NA	NA	6875	0	0	0	FALSE	TRUE	0	0.0368412	0.0184206
AL162231.1	NA	NA	NA	AL162231.1	0	0	0	FALSE	TRUE	0	0.0367382	0.0183691
PDIA4	NA	NA	NA	9601	0	0	0	FALSE	TRUE	0	0.0367166	0.0183583
GPCPD1	NA	NA	NA	56261	0	0	0	FALSE	TRUE	0	0.0364438	0.0182219
ATG7	NA	NA	NA	10533	0	0	0	TRUE	TRUE	0	0.0364427	0.0182214
MEAK7	NA	NA	NA	57707	0	0	0	FALSE	TRUE	0	0.0363982	0.0181991
AC017083.3	NA	NA	NA	AC017083.3	0	0	0	FALSE	TRUE	0	0.0363967	0.0181984
ZBTB5	NA	NA	NA	9925	0	0	0	FALSE	TRUE	0	0.0362025	0.0181013
MEIOC	NA	NA	NA	284071	0	0	0	FALSE	TRUE	0	0.0356266	0.0178133
GID8	NA	NA	NA	54994	0	0	0	FALSE	TRUE	0	0.0355642	0.0177821
KCNA1	NA	NA	NA	3736	0	0	0	TRUE	TRUE	0	0.035542	0.017771
NCOA1	NA	NA	NA	8648	0	0	0	FALSE	TRUE	0	0.0354782	0.0177391
MAPRE1	NA	NA	NA	22919	0	0	0	FALSE	TRUE	0	0.0352676	0.0176338
ARMH3	NA	NA	NA	79591	0	0	0	FALSE	TRUE	0	0.0349427	0.0174713
AVIL	NA	NA	NA	10677	0	0	0	FALSE	TRUE	0	0.0349246	0.0174623
OAS2	NA	NA	NA	4939	0	0	0	FALSE	TRUE	0	0.0346358	0.0173179
JAK1	NA	NA	NA	3716	0	0	0	FALSE	TRUE	0	0.0343343	0.0171672
EIF1AY	NA	NA	NA	9086	0	0	0	FALSE	TRUE	0	0.0340873	0.0170436
AC012254.2	NA	NA	NA	AC012254.2	0	0	0	FALSE	TRUE	0	0.0340136	0.0170068
PPP4R3A	NA	NA	NA	55671	0	0	0	FALSE	TRUE	0	0.0340136	0.0170068
TAX1BP1	NA	NA	NA	8887	0	0	0	FALSE	TRUE	0	0.0340136	0.0170068
TNRC6C	NA	NA	NA	57690	0	0	0	FALSE	TRUE	0	0.0340136	0.0170068
TIMP2	NA	NA	NA	7077	0	0	0	FALSE	TRUE	0	0.0339321	0.0169661
EIF3D	NA	NA	NA	8664	0	0	0	FALSE	TRUE	0	0.0338089	0.0169044
DFFA	NA	NA	NA	1676	0	0	0	FALSE	TRUE	0	0.0337333	0.0168667
AP1AR	NA	NA	NA	55435	0	0	0	FALSE	TRUE	0	0.0336336	0.0168168
CTHRC1	NA	NA	NA	115908	0	0	0	FALSE	TRUE	0	0.0336336	0.0168168
UBD	NA	NA	NA	10537	0	0	0	FALSE	TRUE	0	0.0335987	0.0167994
NRXN2	NA	NA	NA	9379	0	0	0	FALSE	TRUE	0	0.033557	0.0167785
ZC3H7B	NA	NA	NA	23264	0	0	0	FALSE	TRUE	0	0.0334034	0.0167017
CARNS1	NA	NA	NA	57571	0	0	0	FALSE	TRUE	0	0.0333086	0.0166543
ZNF425	NA	NA	NA	155054	0	0	0	FALSE	TRUE	0	0.0332947	0.0166474
BLVRB	NA	NA	NA	645	0	0	0	FALSE	TRUE	0	0.0332027	0.0166013
MMP24	NA	NA	NA	10893	0	0	0	FALSE	TRUE	0	0.0331685	0.0165842
CRIP1	NA	NA	NA	1396	0	0	0	FALSE	TRUE	0	0.0328603	0.0164301
RIPK1	NA	NA	NA	8737	0	0	0	FALSE	TRUE	0	0.0328603	0.0164301
HSD17B4	NA	NA	NA	3295	0	0	0	FALSE	TRUE	0	0.0327819	0.016391
ANXA4	NA	NA	NA	307	0	0	0	FALSE	TRUE	0	0.0327034	0.0163517
IFI44L	NA	NA	NA	10964	0	0	0	FALSE	TRUE	0	0.0326247	0.0163124
TMED6	NA	NA	NA	146456	0	0	0	FALSE	TRUE	0	0.0324917	0.0162458
GEMIN2	NA	NA	NA	8487	0	0	0	TRUE	TRUE	0	0.0323874	0.0161937
VN1R1	NA	NA	NA	57191	0	0	0	FALSE	TRUE	0	0.0323874	0.0161937
GPR108	NA	NA	NA	56927	0	0	0	FALSE	TRUE	0	0.0320683	0.0160342
INPP5A	NA	NA	NA	3632	0	0	0	FALSE	TRUE	0	0.0320683	0.0160342
BPHL	NA	NA	NA	670	0	0	0	FALSE	TRUE	0	0.0319076	0.0159538
CRNKL1	NA	NA	NA	51340	0	0	0	FALSE	TRUE	0	0.0319034	0.0159517
MYCBPAP	NA	NA	NA	84073	0	0	0	FALSE	TRUE	0	0.031746	0.015873
TRIM28	NA	NA	NA	10155	0	0	0	TRUE	TRUE	0	0.031746	0.015873
AAMP	NA	NA	NA	14	0	0	0	FALSE	TRUE	0	0.0316649	0.0158325
RPS6KB2	NA	NA	NA	6199	0	0	0	FALSE	TRUE	0	0.0316649	0.0158325
TP53INP2	NA	NA	NA	58476	0	0	0	FALSE	TRUE	0	0.0316649	0.0158325
HOOK2	NA	NA	NA	29911	0	0	0	FALSE	TRUE	0	0.0314204	0.0157102
LATS1	NA	NA	NA	9113	0	0	0	TRUE	TRUE	0	0.0314204	0.0157102
SYS1	NA	NA	NA	90196	0	0	0	FALSE	TRUE	0	0.0314204	0.0157102
TST	NA	NA	NA	7263	0	0	0	FALSE	TRUE	0	0.0314204	0.0157102
GRK2	NA	NA	NA	156	0	0	0	FALSE	TRUE	0	0.0310914	0.0155457
POLR2G	NA	NA	NA	5436	0	0	0	FALSE	TRUE	0	0.0309256	0.0154628
VPS37A	NA	NA	NA	137492	0	0	0	FALSE	TRUE	0	0.0306752	0.0153376
SHARPIN	NA	NA	NA	81858	0	0	0	FALSE	TRUE	0	0.0305744	0.0152872
ATG13	NA	NA	NA	9776	0	0	0	FALSE	TRUE	0	0.0304227	0.0152113
DUS1L	NA	NA	NA	64118	0	0	0	FALSE	TRUE	0	0.0304227	0.0152113
TXNL1	NA	NA	NA	9352	0	0	0	FALSE	TRUE	0	0.0304227	0.0152113
ALDH1B1	NA	NA	NA	219	0	0	0	FALSE	TRUE	0	0.0302532	0.0151266
CHID1	NA	NA	NA	66005	0	0	0	FALSE	TRUE	0	0.0300828	0.0150414
ZNF513	NA	NA	NA	130557	0	0	0	FALSE	TRUE	0	0.0299972	0.0149986
ASIC1	NA	NA	NA	41	0	0	0	FALSE	TRUE	0	0.0299114	0.0149557
HNRNPUL2-BSCL2	NA	NA	NA	100534595	0	0	0	FALSE	TRUE	0	0.0296524	0.0148262
KLHL42	NA	NA	NA	57542	0	0	0	FALSE	TRUE	0	0.0296524	0.0148262
MSANTD3	NA	NA	NA	91283	0	0	0	FALSE	TRUE	0	0.0296524	0.0148262
TSPAN6	NA	NA	NA	7105	0	0	0	FALSE	TRUE	0	0.0295655	0.0147828
FAF1	NA	NA	NA	11124	0	0	0	FALSE	TRUE	0	0.0293911	0.0146956
FAM43B	NA	NA	NA	163933	0	0	0	FALSE	TRUE	0	0.0293911	0.0146956
TUBB4A	NA	NA	NA	10382	0	0	0	FALSE	TRUE	0	0.0293752	0.0146876
A2M	NA	NA	NA	2	0	0	0	FALSE	TRUE	0	0.0292583	0.0146291
CASP1	NA	NA	NA	834	0	0	0	FALSE	TRUE	0	0.0292494	0.0146247
ITGA3	NA	NA	NA	3675	0	0	0	FALSE	TRUE	0	0.0291275	0.0145638
PUM2	NA	NA	NA	23369	0	0	0	FALSE	TRUE	0	0.0288615	0.0144308
AC013489.1	NA	NA	NA	AC013489.1	0	0	0	FALSE	TRUE	0	0.0287723	0.0143861
RPTOR	NA	NA	NA	57521	0	0	0	TRUE	TRUE	0	0.0287723	0.0143861
GLMN	NA	NA	NA	11146	0	0	0	FALSE	TRUE	0	0.0287364	0.0143682
RRNAD1	NA	NA	NA	51093	0	0	0	FALSE	TRUE	0	0.0286828	0.0143414
TTC39C	NA	NA	NA	125488	0	0	0	FALSE	TRUE	0	0.0286378	0.0143189
RAB7B	NA	NA	NA	338382	0	0	0	FALSE	TRUE	0	0.028593	0.0142965
GFPT2	NA	NA	NA	9945	0	0	0	FALSE	TRUE	0	0.028503	0.0142515
TENM2	NA	NA	NA	57451	0	0	0	FALSE	TRUE	0	0.0285024	0.0142512
MPPE1	NA	NA	NA	65258	0	0	0	FALSE	TRUE	0	0.028322	0.014161
CDC23	NA	NA	NA	8697	0	0	0	FALSE	TRUE	0	0.0279565	0.0139783
IPMK	NA	NA	NA	253430	0	0	0	FALSE	TRUE	0	0.0279565	0.0139783
ATP5F1B	NA	NA	NA	506	0	0	0	FALSE	TRUE	0	0.027772	0.013886
EAF1	NA	NA	NA	85403	0	0	0	FALSE	TRUE	0	0.027772	0.013886
GATAD2B	NA	NA	NA	57459	0	0	0	FALSE	TRUE	0	0.027772	0.013886
GINS3	NA	NA	NA	64785	0	0	0	FALSE	TRUE	0	0.027772	0.013886
QARS1	NA	NA	NA	5859	0	0	0	FALSE	TRUE	0	0.0270213	0.0135106
R3HCC1L	NA	NA	NA	27291	0	0	0	FALSE	TRUE	0	0.0269259	0.013463
PELP1	NA	NA	NA	27043	0	0	0	TRUE	TRUE	0	0.026638	0.013319
GK	NA	NA	NA	2710	0	0	0	FALSE	TRUE	0	0.0264442	0.0132221
CFAP221	NA	NA	NA	200373	0	0	0	FALSE	TRUE	0	0.0260524	0.0130262
MAN1C1	NA	NA	NA	57134	0	0	0	FALSE	TRUE	0	0.0260524	0.0130262
THAP3	NA	NA	NA	90326	0	0	0	FALSE	TRUE	0	0.0258543	0.0129272
RNF34	NA	NA	NA	80196	0	0	0	FALSE	TRUE	0	0.0257708	0.0128854
METTL17	NA	NA	NA	64745	0	0	0	FALSE	TRUE	0	0.0256547	0.0128273
RALBP1	NA	NA	NA	10928	0	0	0	FALSE	TRUE	0	0.0254535	0.0127267
RPN1	NA	NA	NA	6184	0	0	0	FALSE	TRUE	0	0.0254535	0.0127267
CTTN	NA	NA	NA	2017	0	0	0	FALSE	TRUE	0	0.0253522	0.0126761
ACER3	NA	NA	NA	55331	0	0	0	FALSE	TRUE	0	0.0250462	0.0125231
PRDX2	NA	NA	NA	7001	0	0	0	FALSE	TRUE	0	0.0250462	0.0125231
SCAMP3	NA	NA	NA	10067	0	0	0	FALSE	TRUE	0	0.02484	0.01242
ZNF765	NA	NA	NA	91661	0	0	0	FALSE	TRUE	0	0.02484	0.01242
OSTM1	NA	NA	NA	28962	0	0	0	FALSE	TRUE	0	0.0247327	0.0123664
SKI	NA	NA	NA	6497	0	0	0	FALSE	TRUE	0	0.02461	0.012305
AC025165.3	NA	NA	NA	AC025165.3	0	0	0	FALSE	TRUE	0	0.0245276	0.0122638
CH25H	NA	NA	NA	9023	0	0	0	FALSE	TRUE	0	0.0245276	0.0122638
RAB13	NA	NA	NA	5872	0	0	0	FALSE	TRUE	0	0.0245276	0.0122638
WT1	NA	NA	NA	7490	0	0	0	TRUE	TRUE	0	0.024433	0.0122165
PUM1	NA	NA	NA	9698	0	0	0	FALSE	TRUE	0	0.0244225	0.0122113
CEP57	NA	NA	NA	9702	0	0	0	FALSE	TRUE	0	0.0242111	0.0121055
INTS2	NA	NA	NA	57508	0	0	0	FALSE	TRUE	0	0.0242111	0.0121055
NDUFB11	NA	NA	NA	54539	0	0	0	FALSE	TRUE	0	0.0242111	0.0121055
NEPRO	NA	NA	NA	25871	0	0	0	FALSE	TRUE	0	0.0242111	0.0121055
PSMA7	NA	NA	NA	5688	0	0	0	TRUE	TRUE	0	0.0242111	0.0121055
RNF24	NA	NA	NA	11237	0	0	0	FALSE	TRUE	0	0.0242111	0.0121055
CBR4	NA	NA	NA	84869	0	0	0	FALSE	TRUE	0	0.0239977	0.0119989
EDARADD	NA	NA	NA	128178	0	0	0	FALSE	TRUE	0	0.0239977	0.0119989
SAMD11	NA	NA	NA	148398	0	0	0	FALSE	TRUE	0	0.0239977	0.0119989
CBX6	NA	NA	NA	23466	0	0	0	FALSE	TRUE	0	0.0237825	0.0118913
DPY19L4	NA	NA	NA	286148	0	0	0	FALSE	TRUE	0	0.0235653	0.0117827
SSU72	NA	NA	NA	29101	0	0	0	FALSE	TRUE	0	0.0235653	0.0117827
RBMX	NA	NA	NA	27316	0	0	0	FALSE	TRUE	0	0.0235288	0.0117644
ELMOD3	NA	NA	NA	84173	0	0	0	FALSE	TRUE	0	0.0232357	0.0116179
SLC39A14	NA	NA	NA	23516	0	0	0	FALSE	TRUE	0	0.0231248	0.0115624
DLST	NA	NA	NA	1743	0	0	0	FALSE	TRUE	0	0.0229014	0.0114507
ECHDC2	NA	NA	NA	55268	0	0	0	FALSE	TRUE	0	0.0226757	0.0113379
ZBED5	NA	NA	NA	58486	0	0	0	FALSE	TRUE	0	0.0219849	0.0109925
LONP1	NA	NA	NA	9361	0	0	0	FALSE	TRUE	0	0.0218677	0.0109338
ST3GAL1	NA	NA	NA	6482	0	0	0	FALSE	TRUE	0	0.0217498	0.0108749
ERI1	NA	NA	NA	90459	0	0	0	FALSE	TRUE	0	0.0216313	0.0108156
TMEM268	NA	NA	NA	203197	0	0	0	FALSE	TRUE	0	0.0216313	0.0108156
ITPRIPL1	NA	NA	NA	150771	0	0	0	FALSE	TRUE	0	0.0215121	0.010756
SPNS1	NA	NA	NA	83985	0	0	0	FALSE	TRUE	0	0.0215121	0.010756
MAP3K13	NA	NA	NA	9175	0	0	0	FALSE	TRUE	0	0.0212717	0.0106359
ADAMTS4	NA	NA	NA	9507	0	0	0	FALSE	TRUE	0	0.0210286	0.0105143
ALG10B	NA	NA	NA	144245	0	0	0	FALSE	TRUE	0	0.020906	0.010453
FAAP24	NA	NA	NA	91442	0	0	0	FALSE	TRUE	0	0.0207827	0.0103913
GHDC	NA	NA	NA	84514	0	0	0	FALSE	TRUE	0	0.0207827	0.0103913
PDE6D	NA	NA	NA	5147	0	0	0	FALSE	TRUE	0	0.0205338	0.0102669
ARHGEF19	NA	NA	NA	128272	0	0	0	FALSE	TRUE	0	0.0204082	0.0102041
SZT2	NA	NA	NA	23334	0	0	0	FALSE	TRUE	0	0.0200267	0.0100133
ZDHHC17	NA	NA	NA	23390	0	0	0	FALSE	TRUE	0	0.0200267	0.0100133
ATG12	NA	NA	NA	9140	0	0	0	TRUE	TRUE	0	0.0197682	0.00988412
SLC35E1	NA	NA	NA	79939	0	0	0	FALSE	TRUE	0	0.0196378	0.00981888
HIBCH	NA	NA	NA	26275	0	0	0	FALSE	TRUE	0	0.0194175	0.00970875
GPR146	NA	NA	NA	115330	0	0	0	FALSE	TRUE	0	0.019241	0.0096205
NXF1	NA	NA	NA	10482	0	0	0	FALSE	TRUE	0	0.019241	0.0096205
POLDIP3	NA	NA	NA	84271	0	0	0	FALSE	TRUE	0	0.019241	0.0096205
ZNF705A	NA	NA	NA	440077	0	0	0	FALSE	TRUE	0	0.0192307	0.00961535
ANKRD49	NA	NA	NA	54851	0	0	0	FALSE	TRUE	0	0.0189719	0.00948594
TNXB	NA	NA	NA	7148	0	0	0	FALSE	TRUE	0	0.0189719	0.00948594
F10	NA	NA	NA	2159	0	0	0	FALSE	TRUE	0	0.0188359	0.00941794
TRAM2	NA	NA	NA	9697	0	0	0	FALSE	TRUE	0	0.0188337	0.00941684
CNTROB	NA	NA	NA	116840	0	0	0	FALSE	TRUE	0	0.0184219	0.00921093
HEBP1	NA	NA	NA	50865	0	0	0	FALSE	TRUE	0	0.0184219	0.00921093
LAP3	NA	NA	NA	51056	0	0	0	FALSE	TRUE	0	0.0184219	0.00921093
SORD	NA	NA	NA	6652	0	0	0	FALSE	TRUE	0	0.0184219	0.00921093
FAM133B	NA	NA	NA	257415	0	0	0	FALSE	TRUE	0	0.0181406	0.00907029
RPS15	NA	NA	NA	6209	0	0	0	FALSE	TRUE	0	0.0181406	0.00907029
ADPGK	NA	NA	NA	83440	0	0	0	FALSE	TRUE	0	0.0179983	0.00899915
ASMTL	NA	NA	NA	8623	0	0	0	FALSE	TRUE	0	0.0175646	0.00878228
C6orf120	NA	NA	NA	387263	0	0	0	FALSE	TRUE	0	0.0175646	0.00878228
CHTOP	NA	NA	NA	26097	0	0	0	FALSE	TRUE	0	0.0175646	0.00878228
HP1BP3	NA	NA	NA	50809	0	0	0	FALSE	TRUE	0	0.0175646	0.00878228
KLHDC1	NA	NA	NA	122773	0	0	0	FALSE	TRUE	0	0.0175646	0.00878228
TPT1	NA	NA	NA	7178	0	0	0	FALSE	TRUE	0	0.0175646	0.00878228
ATP6V0B	NA	NA	NA	533	0	0	0	FALSE	TRUE	0	0.0171198	0.0085599
ZNF595	NA	NA	NA	152687	0	0	0	FALSE	TRUE	0	0.0171198	0.0085599
TP53	NA	NA	NA	7157	0	0	0	TRUE	TRUE	0	0.016969	0.00848448
AD000671.2	NA	NA	NA	AD000671.2	0	0	0	FALSE	TRUE	0	0.0163178	0.0081589
PSENEN	NA	NA	NA	55851	0	0	0	FALSE	TRUE	0	0.0161937	0.00809686
SLC11A2	NA	NA	NA	4891	0	0	0	FALSE	TRUE	0	0.0161937	0.00809686
MYL1	NA	NA	NA	4632	0	0	0	FALSE	TRUE	0	0.015873	0.00793651
NEXN	NA	NA	NA	91624	0	0	0	FALSE	TRUE	0	0.0157102	0.00785511
ZIK1	NA	NA	NA	284307	0	0	0	FALSE	TRUE	0	0.0157102	0.00785511
ANGEL2	NA	NA	NA	90806	0	0	0	FALSE	TRUE	0	0.0153794	0.00768972
HYOU1	NA	NA	NA	10525	0	0	0	TRUE	TRUE	0	0.0153794	0.00768972
TKFC	NA	NA	NA	26007	0	0	0	FALSE	TRUE	0	0.0152113	0.00760567
STX1A	NA	NA	NA	6804	0	0	0	FALSE	TRUE	0	0.0150414	0.00752069
TRMT112	NA	NA	NA	51504	0	0	0	FALSE	TRUE	0	0.0149265	0.00746324
ARPC2	NA	NA	NA	10109	0	0	0	FALSE	TRUE	0	0.0146956	0.00734778
DNAJC2	NA	NA	NA	27000	0	0	0	FALSE	TRUE	0	0.0143414	0.0071707
SNRPD1	NA	NA	NA	6632	0	0	0	FALSE	TRUE	0	0.0141556	0.00707782
DDHD1	NA	NA	NA	80821	0	0	0	FALSE	TRUE	0	0.0139783	0.00698913
MR1	NA	NA	NA	3140	0	0	0	FALSE	TRUE	0	0.0134151	0.00670757
CCDC18	NA	NA	NA	343099	0	0	0	FALSE	TRUE	0	0.0133174	0.00665871
POLR1E	NA	NA	NA	64425	0	0	0	FALSE	TRUE	0	0.0132221	0.00661106
C22orf23	NA	NA	NA	84645	0	0	0	FALSE	TRUE	0	0.0130262	0.00651311
CCND1	NA	NA	NA	595	0	0	0	TRUE	TRUE	0	0.0128273	0.00641367
SEC24B	NA	NA	NA	10427	0	0	0	FALSE	TRUE	0	0.01242	0.00621001
CCDC148	NA	NA	NA	130940	0	0	0	FALSE	TRUE	0	0.0119989	0.00599944
LRRC8E	NA	NA	NA	80131	0	0	0	FALSE	TRUE	0	0.0115624	0.0057812
UBA5	NA	NA	NA	79876	0	0	0	FALSE	TRUE	0	0.0111088	0.0055544
ZNF197	NA	NA	NA	10168	0	0	0	FALSE	TRUE	0	0.0103913	0.00519566
PPIF	NA	NA	NA	10105	0	0	0	FALSE	TRUE	0	0.0096205	0.00481025
ZBTB22	NA	NA	NA	9278	0	0	0	FALSE	TRUE	0	0.0096205	0.00481025
NRBF2	NA	NA	NA	29982	0	0	0	FALSE	TRUE	0	0.00907029	0.00453515
ZNF420	NA	NA	NA	147923	0	0	0	FALSE	TRUE	0	0.00907029	0.00453515
FHOD3	NA	NA	NA	80206	0	0	0	FALSE	TRUE	0	0.00878228	0.00439114
ELF3	NA	NA	NA	1999	0	0	0	FALSE	TRUE	0	0.00848448	0.00424224
C12orf57	NA	NA	NA	113246	0	0	0	FALSE	TRUE	0	0.00785511	0.00392755
CPOX	NA	NA	NA	1371	0	0	0	FALSE	TRUE	0	0.00785511	0.00392755
TOMM20	NA	NA	NA	9804	0	0	0	FALSE	TRUE	0	0.00785511	0.00392755
C16orf92	NA	NA	146378	NA	0	0	0.00558659	FALSE	TRUE	0.00558659	0.000341902	0.00296425
ACP2	NA	NA	NA	53	0	0	0	FALSE	TRUE	0	0.0055544	0.0027772
PDCD2	NA	NA	NA	5134	0	0	0	FALSE	TRUE	0	0.0055544	0.0027772
SEPTIN5	NA	NA	NA	5413	0	0	0	FALSE	TRUE	0	0.0055544	0.0027772
EPHA1	NA	NA	NA	2041	0	0	0	FALSE	TRUE	0	0.00453515	0.00226757
HIRA	NA	NA	NA	7290	0	0	0	TRUE	TRUE	0	0.00453515	0.00226757
POLR2M	NA	NA	NA	81488	0	0	0	FALSE	TRUE	0	0.00453515	0.00226757
ZACN	NA	NA	NA	353174	0	0	0	FALSE	TRUE	0	0.00453515	0.00226757

## Sheet: Table S6
Table S6: All elibible miRNA papers selected for data-extraction for the meta-analysis
Paper	OA Sample Number	Control Number	Tissue
Aigner et al., 2001	6	9	Articular Cartilage
Akagi et al. 2016	16	23	Articular Cartilage
Akagi et al., 2007	16	6	Articular Cartilage
Aref-Eshghi et al., 2015	32	21	Articular Cartilage
Aref-Eshghi et al., 2016	58	55	Articular Cartilage
Attur et al., 2015	19	13	Articular Cartilage
Bonnelye et al., 2011	46	10	Articular Cartilage
Chanalaris et al. 2019	12	12	Articular Cartilage
Collins-Racie, et al. 2009	20	10	Articular Cartilage
Cucchiarini et al., 2014	52	13	Articular Cartilage
Fisch et al., 2019	20	18	Articular Cartilage
Fu et al., 2015	6	5	Articular Cartilage
Fuijita et al., 2006	15	10	Articular Cartilage
Gebhard et al., 2002	14	21	Articular Cartilage
Haag et al., 2008	9	8	Articular Cartilage
Higashiyama et al., 2009	10	6	Articular Cartilage
Karlsson et al., 2010	5	8	Articular Cartilage
Li et al., 2005	8	7	Articular Cartilage
Li et al., 2009	10	10	Articular Cartilage
Li et al., 2016	38	9	Articular Cartilage
Martin et al., 2001	21	18	Articular Cartilage
Mokuda et al., 2019	10	8	Articular Cartilage
Orfanidou et al., 2012	40	10	Articular Cartilage
Söder et al., 2006	9	8	Articular Cartilage
Soul et al., 2018	60	10	Articular Cartilage
Tanaka et al., 2019	10	9	Articular Cartilage
Thorfve et al., 2012	5	8	Articular Cartilage
Wang et al., 2014	5	3	Articular Cartilage
Yang et al., 2016	6	3	Articular Cartilage
Zhu et al., 2018	23	20	Articular Cartilage

## Sheet: Table S7
Table S7: All elibible mRNA papers selected for data-extraction for the meta-analysis
Paper	DOI	OA Sample Number	Control Sample Number	Tissue
Akhtar et al. 2010	https://doi.org/10.1002/art.27329	3	3	Articular cartilage
An et al,. 2020	https://doi.org/10.1042/BSR20192723	30	20	Articular Cartilage
Balaskas et al. 2017	https://doi.org/10.1155/2017/2713725	6	6	Articular cartilage
Cai et al. 2019	https://doi.org/10.18632/aging.102194	20	10	Articular cartilage
Cao et al. 2018	https://doi.org/10.1007/s00774-018-0973-5	10	10	Articular cartilage
Chang et al. 2016	https://doi.org/10.1111/cpr.12246	11	7	Articular cartilage
Chang et al. 2018	https://doi.org/10.1002/jcb.26669	9	12	Articular cartilage
Chen and Tian. 2016	https://doi.org/10.5582/bst.2016.01187	15	6	Articular cartilage
Chen et al. 2017	https://doi.org/10.1111/jcmm.13237	8	9	Articular cartilage
Chen et al. 2018	https://doi.org/10.1111/jcmm.13237	20	20	Articular cartilage
Chen et al. 2019	https://doi.org/10.1016/j.biopha.2018.02.133	12	12	Articular cartilage
Cheng et al. 2019	https://doi: 10.26355/eurrev_201911_19414. PMID: 31773673.	23	23	Articular cartilage
Dai et al. 2019	https://doi.org/10.3892/mmr.2019.9859	30	30	Articular cartilage
Díaz-Prado et al. 2012	https://doi.org/10.1186/1471-2474-13-144	6	4	Articular cartilage
Gu et al. 2016	https://doi.org/10.1097/MD.0000000000004315	25	10	Articular cartilage
He et al. 2017	https://doi.org/10.1042/BSR20160588	10	10	Articular cartilage
Hou et al. 2020	http://www.ncbi.nlm.nih.gov/pubmed/31934153	12	10	Articular Cartilage
Hu et al. 2016	https://doi.org/10.1016/j.bbrc.2016.03.164	20	20	Articular cartilage
Hu et al. 2017	https://doi.org/10.1016/j.biopha.2017.09.016	50	16	Articular cartilage
Hu et al. 2018	https://doi.org/10.1038/s41419-018-0746-z	80	12	Articular cartilage
Hu et al. 2019	https://doi.org/10.1038/s12276-019-0322-3	6	7	Articular cartilage
Huang et al. 2017	https://doi.org/10.1016/j.biopha.2017.09.016	15	10	Articular cartilage
Hwang et al. 2017	https://doi.org/10.1038/s41598-017-18059-6	10	10	Articular cartilage
Iliopoulos et al. 2008	https://doi.org/10.1371/journal.pone.0003740	33	10	Articular cartilage
Jin et al. 2017	https://doi.org/10.1302/2046-3758.64.BJR-2016-0224.R1	15	15	Articular cartilage
Jones et al. 2009	https://doi.org/10.1016/j.joca.2008.09.012	3	3	Articular cartilage
Kang et al. 2016	https://doi.org/10.1016/j.bbrc.2016.06.071	10	10	Articular cartilage
Kostopoulou et al. 2015	https://doi.org/10.1186/s13075-015-0556-y	14	9	Articular cartilage
Li et al. 2015	https://doi.org/10.1016/j.biopha.2015.10.014	10	10	Articular cartilage
Li et al. 2016	https://doi.org/10.3892/mmr.2016.4878	25	25	Articular cartilage
Li et al. 2016	https://doi.org/10.1186/s13018-016-0477-8	9	9	Articular cartilage
Li et al. 2018	https://doi.org/10.3892/mmr.2018.8970	5	5	Articular cartilage
Lu et al. 2016	https://doi.org/10.3892/ijmm.2015.2446	10	13	Articular cartilage
Lui et al. 2019	https://doi.org/10.3349/ymj.2019.60.11.1081	30	30	Articular cartilage
Lui et al. 2019	https://doi.org/10.1002/cbin.11291	24	11	Articular cartilage
Luo et al. 2019	https://doi.org/10.1016/j.lfs.2019.117019	46	28	Articular cartilage
Matsukawa et al. 2013	https://doi.org/10.1186/ar4164	7	3	Articular cartilage
Miyaki et al. 2009	https://doi.org/10.1002/art.24745	11	8	Articular cartilage
Nakamura et al. 2019	https://doi.org/10.1136/annrheumdis-2018-213629	5	5	Articular cartilage
Ni et al. 2018	https://doi.org/10.1016/j.amjms.2017.11.003	30	30	Articular cartilage
Ntoumou et al. 2017	https://doi.org/10.1186/s13148-017-0428-1	12	7	Articular cartilage
Papathanasiou et al. 2019	https://doi.org/10.1016/j.lfs.2019.05.018	20	15	Articular cartilage
Park et al. 2013	https://doi.org/10.1016/j.joca.2016.07.002	20	6	Articular cartilage
Park et al. 2013	https://doi.org/10.1016/j.joca.2013.04.012	20	20	Articular cartilage
Park et al. 2016	https://doi.org/10.1016/j.joca.2016.07.002	7	10	Articular cartilage
Qiu et al. 2019	https://doi.org/10.1016/j.intimp.2019.105839	3	3	Articular cartilage
Ren et al. 2020	https://doi.org/10.1248/bpb.b19-00959	30	30	Articular cartilage
Shi et al. 2018	https://doi.org/10.3892/mmr.2018.8931	25	25	Articular cartilage
Shu et al. 2019	https://doi.org/10.3892/mmr.2019.10124	30	30	Articular cartilage
Steck et al. 2012	https://doi.org/10.1007/s00109-012-0895-y	25	10	Articular cartilage
Tardif et al. 2009	https://doi.org/10.1186/1471-2474-10-148	6	6	Articular cartilage
Tardif et al. 2013	https://doi.org/10.1186/ar4387	48	8	Articular cartilage
Tu et al. 2016	https://doi.org/10.1038/srep25032	16	16	Articular cartilage
Vonk et al. 2014	https://doi.org/10.1016/j.joca.2013.11.006	7	7	Articular cartilage
Wang et al. 2015	PMID: 26692943; PMCID: PMC4656776.	10	10	Articular cartilage
Wang et al. 2016	https://doi.org/10.3892/mmr.2016.5981	25	25	Articular cartilage
Wang et al. 2019	https://doi.org/10.3892/ijmm.2019.4240	40	20	Articular cartilage
Wang et al. 2019	https://doi.org/10.3892/ijmm.2019.4240	43	35	Articular cartilage
Wu et al. 2017	https://doi.org/10.1111/jcmm.13152	27	14	Articular cartilage
Xiang et al. 2020	https://doi.org/10.1155/2020/4508108	4	4	Articular cartilage
Yan et al. 2016	https://doi.org/10.3892/ijmm.2016.2618	12	10	Articular cartilage
Yang et al. 2014	https://doi.org/10.1016/j.febslet.2014.05.033	11	5	Articular cartilage
Yang et al. 2016	https://doi.org/10.1210/en.2015-2042	15	12	Articular cartilage
Yang et al. 2018	https://doi.org/10.1186/s11658-018-0072-6	10	10	Articular cartilage
Yang et al. 2019	https://doi.org/10.2147/DDDT.S211051	20	20	Articular cartilage
Yin et al. 2017	https://doi.org/10.1302/2046-3758.611.BJR-2017-0090.R1	33	15	Articular cartilage
Yuan et al. 2016	https://doi.org/10.1302/2046-3758.510.BJR-2016-0074.R2	16	6	Articular cartilage
Zhang et al. 2018	htpps://doi:10.26355/eurrev_201809_15909	48	20	Articular cartilage
Zhang et al. 2018	htpps://doi: 10.1159/000492090	7	8	Articular cartilage
Zhang et al. 2019	https://doi.org/10.1186/s13578-019-0302-2	42	20	Articular cartilage
Zhao et al. 2019	https://doi.org/10.1016/j.intimp.2019.03.005	10	10	Articular cartilage
Zheng et al. 2017	https://doi.org/10.1007/s00109-017-1516-6	86	59	Articular cartilage

## Sheet: Table S8
Table S8: R code used to transform p values into signed z‐scores
#open file
mrnas=read.csv('/Users/ravelarvargas/Downloads/OA-meta-analysis-mRNA.csv',stringsAsFactors = FALSE)
p_to_z=function(z_score){
z_score_copy=z_score
pvals=z_score$P.value
zscores=qnorm(pvals/2,lower.tail=FALSE)
z_score_copy$Z.score=zscores
z_score_copy$Z.score[z_score_copy$direction=='down']=z_score_copy$Z.score[z_score_copy$direction=='down']*-1
return(z_score_copy)
}
mrnas=p_to_z(mrnas)
write.csv(mrnas,'/Users/ravelarvargas/Desktop/Test/em/emily_z_score.csv',row.names = FALSE)
View(mrnas)
